# Supplementary material for: α-Diversity analysis of hepatic transcriptome reveals distinct pathways in alcohol-associated hepatitis
Source: JCI Insight. 2026 Jan 8;11(5):e200727. doi: 10.1172/jci.insight.200727 (PMC13041683; doi:10.1172/jci.insight.200727)
Supplement: Supporting data values [file jciinsight-11-200727-s211.xlsx]

## Sheet: DSD DEG TPM
DSD	average					foldchange				wlicox.test					q_norm_TPM (DEG)	average					foldchange				wlicox.test
GID	avg_A AH R	avg_B AH NR	avg_E ASH	avg_I HC		log2(A+B/I)	log2(E/I)	log2(A+B/E)		ABvsI_p_values	EvsI_p_values	ABvsE_p_values			GID	avg_A (AH R)	avg_B AH (NR)	avg_E (ASH)	avg_I (HC)		log2(A+B/I)	log2(E/I)	log2(A+B/E)		ABvsI_p_values	EvsI_p_values	ABvsE_p_values
ENSG00000000003.14_TSPAN6	3.1086e-05	3.02908e-05	3.84441e-05	3.76995e-05		-0.296852	0.028216	-0.325069		0.0156402	0.417582	0.0649382			ENSG00000000003.14_TSPAN6	11.2333	10.904	14.2448	13.846		-0.322995	0.0409692	-0.363965		1.52403e-07	3.09288e-06	0.0530969
ENSG00000000005.5_TNMD	1.13631e-07	9.11552e-08	1.59894e-07	2.45541e-07		-1.26184	-0.618849	-0.642994		0.207241	0.192404	0.629457			ENSG00000000005.5_TNMD	0.0286528	0.0223611	0.0416042	0.0632375		-1.30989	-0.604052	-0.705838		0.0599263	0.0406948	0.50483
ENSG00000000419.12_DPM1	2.29723e-05	2.14786e-05	2.40951e-05	1.94615e-05		0.191595	0.308117	-0.116522		0.0238332	0.0591359	0.545073			ENSG00000000419.12_DPM1	8.06506	7.48583	8.54018	6.71066		0.21247	0.347811	-0.135341		0.000137705	1.23715e-05	0.750837
ENSG00000000457.13_SCYL3	5.97808e-06	5.80518e-06	6.3068e-06	6.86207e-06		-0.219978	-0.121735	-0.0982423		0.00208121	0.380972	0.346371			ENSG00000000457.13_SCYL3	1.86214	1.80235	1.97077	2.16027		-0.237604	-0.132455	-0.105149		1.76775e-05	8.69382e-05	0.0097563
ENSG00000000460.16_C1orf112	2.86148e-06	3.15382e-06	3.25154e-06	2.49226e-06		0.271179	0.383667	-0.112487		0.174884	0.0358279	0.248642			ENSG00000000460.16_C1orf112	0.840236	0.935972	0.966104	0.7256		0.291554	0.413004	-0.12145		0.0241708	0.00269069	0.252721
ENSG00000000938.12_FGR	6.20961e-06	5.03107e-06	3.29544e-06	2.83961e-06		0.984966	0.21478	0.770186		1.52403e-07	0.627738	0.000122877			ENSG00000000938.12_FGR	1.94335	1.55375	0.981604	0.834175		1.06774	0.234791	0.832945		0.171557	0.000863008	5.24042e-05
ENSG00000000971.15_CFH	0.000552142	0.000572302	0.000619465	0.000818875		-0.542503	-0.402621	-0.139882		4.57209e-06	0.00895699	0.0587785			ENSG00000000971.15_CFH	277.087	288.046	317.545	434.96		-0.62229	-0.45392	-0.16837		1.52403e-07	1.23715e-05	0.00314635
ENSG00000001036.13_FUCA2	2.75608e-05	2.55998e-05	1.91006e-05	1.69102e-05		0.652468	0.175731	0.476737		0.000132591	0.0358279	0.00192815			ENSG00000001036.13_FUCA2	9.83624	9.07592	6.57653	5.75579		0.716228	0.192314	0.523915		0.159891	3.09288e-06	0.000363589
ENSG00000001084.10_GCLC	3.39165e-05	3.52577e-05	4.65999e-05	6.17733e-05		-0.836748	-0.406657	-0.430091		1.52403e-07	9.27865e-05	3.58872e-05			ENSG00000001084.10_GCLC	12.3291	12.8738	17.454	23.8383		-0.919696	-0.449729	-0.469968		1.52403e-07	3.09288e-06	0.00578203
ENSG00000001167.14_NFYA	7.91058e-06	8.48894e-06	7.93639e-06	7.5559e-06		0.117979	0.0708803	0.047099		0.207851	0.202967	0.545073			ENSG00000001167.14_NFYA	2.52035	2.72243	2.52914	2.39818		0.128394	0.0767073	0.0516871		0.000113291	0.000221124	0.0235073
ENSG00000001460.17_STPG1	2.14628e-06	2.46175e-06	1.3061e-06	1.38989e-06		0.729178	-0.0897069	0.818885		0.00251968	0.627738	0.00268125			ENSG00000001460.17_STPG1	0.619014	0.716	0.366167	0.389475		0.777252	-0.0890303	0.866282		0.597055	0.00343619	0.000208998
ENSG00000001461.16_NIPAL3	4.67811e-06	5.16873e-06	4.92121e-06	3.69641e-06		0.413535	0.412888	0.000647236		0.000132591	0.00343619	0.602069			ENSG00000001461.16_NIPAL3	1.42751	1.59371	1.50721	1.10724		0.448168	0.444914	0.00325346		0.0118066	0.0271365	0.132709
ENSG00000001497.16_LAS1L	8.81725e-06	8.82428e-06	9.95869e-06	9.31555e-06		-0.0787376	0.0963145	-0.175052		0.3318	0.380972	0.0478654			ENSG00000001497.16_LAS1L	2.83528	2.83774	3.23135	3.00888		-0.0851088	0.102915	-0.188023		1.52403e-07	8.69382e-05	0.641305
ENSG00000001561.6_ENPP4	6.31105e-06	5.47966e-06	6.2469e-06	4.52401e-06		0.381976	0.465539	-0.0835626		0.00723472	0.0168995	0.439492			ENSG00000001561.6_ENPP4	1.97981	1.69315	1.97025	1.37739		0.415008	0.516444	-0.101436		0.0369055	0.0021623	0.227469
ENSG00000001617.11_SEMA3F	3.52269e-06	3.06056e-06	2.1943e-06	2.12011e-06		0.634658	0.0496199	0.585038		0.00723472	0.821204	0.00314635			ENSG00000001617.11_SEMA3F	1.05808	0.904028	0.632896	0.611387		0.682248	0.049881	0.632367		0.719075	0.00410568	0.00102299
ENSG00000001626.14_CFTR	2.55515e-05	4.17273e-05	4.0113e-06	3.09876e-06		3.44039	0.372378	3.06801		1.47831e-05	0.380972	1.56544e-05			ENSG00000001626.14_CFTR	9.26814	16.0378	1.21946	0.918212		3.7845	0.40934	3.37516		0.000173282	0.0442538	3.6599e-05
ENSG00000001629.9_ANKIB1	1.12779e-05	1.19019e-05	1.12628e-05	1.91527e-05		-0.724677	-0.765983	0.0413059		1.52403e-07	3.09288e-06	0.439492			ENSG00000001629.9_ANKIB1	3.70456	3.92435	3.69336	6.59518		-0.789935	-0.836475	0.0465399		1.76775e-05	3.09288e-06	0.0442956
ENSG00000001630.15_CYP51A1	3.55902e-05	4.16137e-05	8.295e-05	6.95115e-05		-0.848576	0.254992	-1.10357		2.95662e-05	0.122911	0.0022777			ENSG00000001630.15_CYP51A1	13.0212	15.5619	34.7672	27.209		-0.928917	0.353647	-1.28256		1.52403e-07	0.000831985	0.0115977
ENSG00000001631.15_KRIT1	1.78758e-05	2.2179e-05	1.93995e-05	2.24937e-05		-0.167543	-0.213499	0.0459558		0.00723472	0.0358279	0.631508			ENSG00000001631.15_KRIT1	6.11632	7.76604	6.69522	7.85906		-0.179176	-0.231226	0.0520499		1.52403e-07	6.18576e-06	0.32515
ENSG00000002016.17_RAD52	8.07277e-06	9.37174e-06	7.97021e-06	8.84276e-06		-0.0197949	-0.149879	0.130084		0.72386	0.496507	0.692074			ENSG00000002016.17_RAD52	2.58511	3.03617	2.54621	2.84636		-0.0182213	-0.160769	0.142548		0.000113291	5.87648e-05	0.0595589
ENSG00000002079.13_MYH16	2.52162e-08	1.44215e-08	1.50823e-07	3.20437e-08		-0.693164	2.23474	-2.92791		0.0994511	1	0.173151			ENSG00000002079.13_MYH16	0.00583333	0.00336111	0.0383646	0.0072625		-0.659704	2.40124	-3.06094		0.0234077	0.162788	0.417707
ENSG00000002330.13_BAD	1.707e-05	1.53562e-05	2.20004e-05	1.68721e-05		-0.057482	0.382889	-0.440371		0.435657	0.00264751	0.000122877			ENSG00000002330.13_BAD	5.82306	5.17881	7.67281	5.7454		-0.0627316	0.417348	-0.48008		1.52403e-07	0.00030001	0.0587785
ENSG00000002549.12_LAP3	7.17891e-05	6.30787e-05	6.59314e-05	7.25354e-05		-0.105211	-0.13772	0.0325087		0.109183	0.380972	0.723117			ENSG00000002549.12_LAP3	28.1899	24.4382	25.6249	28.4591		-0.113056	-0.151345	0.0382889		1.52403e-07	3.09288e-06	0.464769
ENSG00000002586.18_CD99	4.246e-05	3.9891e-05	3.10477e-05	3.45218e-05		0.254279	-0.153021	0.4073		0.00139814	0.0249163	0.00029563			ENSG00000002586.18_CD99	15.7781	14.7529	11.1761	12.5656		0.280793	-0.169061	0.449854		2.71816e-05	3.09288e-06	0.00214409
ENSG00000002586.18_PAR_Y_CD99	4.246e-05	3.9891e-05	3.10477e-05	3.45218e-05		0.254279	-0.153021	0.4073		0.00139814	0.0249163	0.00029563			ENSG00000002586.18_PAR_Y_CD99	15.7781	14.7529	11.1761	12.5656		0.280793	-0.169061	0.449854		2.71816e-05	3.09288e-06	0.00214409
ENSG00000002587.9_HS3ST1	9.17271e-07	1.04058e-06	3.14834e-07	3.12443e-07		1.64761	0.0109969	1.63661		4.57209e-06	0.974236	4.50902e-06			ENSG00000002587.9_HS3ST1	0.248889	0.285139	0.079875	0.0789		1.75882	0.0177187	1.7411		0.00718946	0.000183791	5.1908e-06
ENSG00000002726.20_AOC1	6.01995e-07	4.29637e-07	4.08263e-06	2.89063e-06		-2.48645	0.498115	-2.98457		0.0019817	0.417582	0.000559437			ENSG00000002726.20_AOC1	0.160694	0.115819	1.26406	0.868637		-2.6514	0.541242	-3.19264		0.00109533	0.428664	0.00859912
ENSG00000002745.12_WNT16	1.49647e-07	2.16447e-07	2.09263e-07	7.15151e-08		1.3559	1.54899	-0.193098		0.00208121	0.275245	0.882081			ENSG00000002745.12_WNT16	0.0360556	0.0539167	0.0528542	0.0167		1.42963	1.66217	-0.232538		0.197631	0.116822	0.00614419
ENSG00000002746.14_HECW1	7.70026e-07	7.01099e-07	4.66235e-07	1.57383e-07		2.22457	1.56678	0.657791		0.00131428	0.186002	0.0983632			ENSG00000002746.14_HECW1	0.207472	0.190264	0.124396	0.0396375		2.32687	1.65	0.676873		0.0133871	0.572872	0.00662597
ENSG00000002822.15_MAD1L1	1.00917e-05	8.24875e-06	1.47434e-05	1.55632e-05		-0.763105	-0.0780654	-0.685039		5.57795e-05	0.380972	0.00578203			ENSG00000002822.15_MAD1L1	3.29549	2.64553	4.98664	5.26489		-0.825694	-0.078336	-0.747358		1.77243e-05	0.000429911	0.270935
ENSG00000002834.17_LASP1	4.07814e-05	4.32646e-05	2.37267e-05	1.62334e-05		1.37221	0.547544	0.824668		1.52403e-07	1.23715e-05	6.28951e-06			ENSG00000002834.17_LASP1	15.0903	16.1178	8.34764	5.50489		1.50313	0.600655	0.90248		0.000468791	0.0503243	1.16772e-05
ENSG00000002919.14_SNX11	6.66153e-06	6.53811e-06	7.21412e-06	5.12353e-06		0.365286	0.493684	-0.128398		0.00517682	0.0137695	0.818745			ENSG00000002919.14_SNX11	2.09214	2.05035	2.28584	1.57846		0.391977	0.534207	-0.14223		0.0369831	0.0228756	0.122222
ENSG00000002933.7_TMEM176A	0.000171334	0.000153536	0.000202232	0.000190831		-0.232434	0.0837129	-0.316147		0.0400161	0.627738	0.03095			ENSG00000002933.7_TMEM176A	74.0337	65.4862	89.3389	83.6256		-0.261546	0.0953438	-0.35689		1.77243e-05	0.00030001	0.00103366
ENSG00000003056.7_M6PR	4.15578e-05	4.55305e-05	3.88353e-05	4.14944e-05		0.0695646	-0.0955482	0.165113		0.72386	0.313618	0.134493			ENSG00000003056.7_M6PR	15.4051	17.0367	14.3305	15.385		0.0763314	-0.102436	0.178768		3.35502e-05	3.09288e-06	0.235781
ENSG00000003096.14_KLHL13	1.45547e-06	1.38205e-06	2.78572e-06	3.8835e-06		-1.45273	-0.479307	-0.973422		1.06682e-06	0.0930896	0.0115977			ENSG00000003096.14_KLHL13	0.408181	0.386069	0.825083	1.17264		-1.56209	-0.507145	-1.05495		2.16342e-05	0.000250616	0.0588507
ENSG00000003137.8_CYP26B1	1.14114e-07	2.98906e-07	4.98534e-07	2.99888e-07		-0.538213	0.733268	-1.27148		0.555432	0.306625	0.103098			ENSG00000003137.8_CYP26B1	0.0271667	0.0760833	0.133208	0.0773		-0.582399	0.785144	-1.36754		0.0357215	0.0984964	0.881317
ENSG00000003147.17_ICA1	1.17692e-05	1.33594e-05	8.81883e-06	8.25426e-06		0.606115	0.0954479	0.510667		0.0400161	0.92287	0.0715996			ENSG00000003147.17_ICA1	3.90567	4.50556	2.86907	2.65629		0.662904	0.111173	0.551731		0.58132	0.0271365	0.0399455
ENSG00000003249.13_DBNDD1	9.10814e-06	8.21134e-06	4.43935e-06	9.66154e-07		3.164	2.20002	0.963975		1.52403e-07	0.000207223	0.000657554			ENSG00000003249.13_DBNDD1	2.99006	2.63003	1.39509	0.262325		3.42116	2.41093	1.01023		1.77243e-05	0.13758	0.00160752
ENSG00000003393.14_ALS2	1.21544e-05	1.32052e-05	1.61523e-05	1.49615e-05		-0.238721	0.110478	-0.349199		0.0207789	0.140237	0.00029563			ENSG00000003393.14_ALS2	4.02061	4.39553	5.47443	5.04026		-0.26034	0.119209	-0.379549		1.77243e-05	3.09288e-06	0.270935
ENSG00000003400.14_CASP10	8.39444e-06	8.68479e-06	7.19586e-06	5.51198e-06		0.6316	0.384596	0.247004		2.89566e-06	0.02058	0.346371			ENSG00000003400.14_CASP10	2.6921	2.78892	2.27977	1.70569		0.684089	0.418535	0.265554		0.53303	0.0101022	0.00673568
ENSG00000003402.19_CFLAR	5.86123e-05	6.95149e-05	4.23192e-05	5.63353e-05		0.185466	-0.412727	0.598193		0.207851	0.00013918	7.6584e-05			ENSG00000003402.19_CFLAR	22.5578	27.166	15.7149	21.5403		0.206896	-0.454905	0.661801		1.52403e-07	3.09288e-06	0.000657554
ENSG00000003436.15_TFPI	0.000137159	0.000139664	0.000106908	0.00016712		-0.271924	-0.644517	0.372593		0.0180558	3.71146e-05	0.0101454			ENSG00000003436.15_TFPI	57.7798	59.0379	43.8672	72.0206		-0.302223	-0.715266	0.413043		1.52403e-07	3.09288e-06	0.146098
ENSG00000003509.15_NDUFAF7	8.5698e-06	7.85352e-06	1.03928e-05	1.10389e-05		-0.426854	-0.0870095	-0.339844		1.47831e-05	0.417582	0.0022777			ENSG00000003509.15_NDUFAF7	2.74985	2.4986	3.38925	3.62113		-0.464548	-0.0954719	-0.369076		1.76775e-05	8.69382e-05	0.848867
ENSG00000003756.16_RBM5	5.30902e-05	6.62097e-05	4.7033e-05	5.48988e-05		0.119746	-0.223101	0.342847		0.356195	0.0691507	0.0193121			ENSG00000003756.16_RBM5	20.2378	25.7291	17.6619	20.9409		0.13427	-0.245685	0.379955		1.52403e-07	3.09288e-06	0.113367
ENSG00000003987.13_MTMR7	2.06072e-06	2.21846e-06	2.21741e-06	2.69218e-06		-0.331438	-0.279899	-0.0515386		0.0799789	0.202967	0.917057			ENSG00000003987.13_MTMR7	0.590139	0.638625	0.640719	0.789512		-0.361826	-0.301271	-0.0605554		6.1831e-05	0.000113593	0.116944
ENSG00000003989.17_SLC7A2	8.80621e-05	6.9035e-05	8.94932e-05	0.000115246		-0.553059	-0.364866	-0.188193		0.00113662	0.0111529	0.545073			ENSG00000003989.17_SLC7A2	35.3447	27.2737	36.0392	47.6198		-0.604976	-0.401994	-0.202982		1.52403e-07	3.09288e-06	0.0865373
ENSG00000004059.10_ARF5	3.21077e-05	3.12157e-05	3.02132e-05	3.17519e-05		-0.0041064	-0.0716648	0.0675584		0.759494	0.159327	0.346371			ENSG00000004059.10_ARF5	11.6144	11.259	10.8532	11.4708		-0.00429745	-0.0798474	0.0755499		6.09612e-07	3.09288e-06	0.28522
ENSG00000004139.13_SARM1	2.94114e-06	2.74625e-06	2.97795e-06	2.75758e-06		0.044366	0.110918	-0.0665523		0.654352	0.974236	0.983383			ENSG00000004139.13_SARM1	0.865597	0.806264	0.882896	0.808287		0.0485146	0.127375	-0.0788601		0.000244077	0.00917969	0.235729
ENSG00000004142.11_POLDIP2	4.13316e-05	3.53835e-05	4.58136e-05	4.22438e-05		-0.139229	0.117035	-0.256264		0.0986644	0.180194	0.00885096			ENSG00000004142.11_POLDIP2	15.3156	12.9187	17.1326	15.6839		-0.151829	0.127467	-0.279296		1.52403e-07	3.09288e-06	0.0346271
ENSG00000004399.12_PLXND1	4.55643e-05	4.96358e-05	2.82786e-05	2.18601e-05		1.12266	0.371409	0.751251		1.52403e-07	0.202967	5.99122e-05			ENSG00000004399.12_PLXND1	17.0697	18.759	10.2111	7.6267		1.23198	0.421002	0.81098		0.244924	0.00714456	0.000239302
ENSG00000004455.16_AK2	6.89588e-05	6.12755e-05	6.74988e-05	7.00894e-05		-0.106159	-0.0543355	-0.0518238		0.190867	0.0691507	0.786501			ENSG00000004455.16_AK2	26.947	23.6407	26.2558	27.3994		-0.115359	-0.0615123	-0.0538467		1.52403e-07	3.09288e-06	0.171503
ENSG00000004468.12_CD38	1.83116e-06	3.75182e-06	2.74675e-06	2.82393e-06		-0.0166647	-0.0399772	0.0233125		0.0180558	0.722343	0.28522			ENSG00000004468.12_CD38	0.523222	1.18493	0.811927	0.8286		0.0436893	-0.0293257	0.0730149		0.00170981	0.000221124	0.848884
ENSG00000004478.7_FKBP4	1.89301e-05	1.60688e-05	1.95772e-05	1.89326e-05		-0.113566	0.0482967	-0.161862		0.244924	0.582414	0.123589			ENSG00000004478.7_FKBP4	6.525	5.45717	6.7451	6.51376		-0.120674	0.0503496	-0.171024		1.77243e-05	8.69382e-05	0.718912
ENSG00000004487.15_KDM1A	1.38492e-05	1.34127e-05	1.34672e-05	1.51689e-05		-0.154229	-0.171664	0.0174342		0.0310676	0.02058	0.818745			ENSG00000004487.15_KDM1A	4.6301	4.47201	4.48576	5.11272		-0.167891	-0.18874	0.0208486		1.52403e-07	3.09288e-06	0.0649382
ENSG00000004534.14_RBM6	3.78395e-05	4.43532e-05	2.77261e-05	3.77096e-05		0.124078	-0.443686	0.567765		0.832196	0.00201347	0.00192815			ENSG00000004534.14_RBM6	13.9995	16.6053	9.89324	13.8456		0.144334	-0.484909	0.629243		3.04806e-07	3.09288e-06	0.00668226
ENSG00000004660.14_CAMKK1	1.21362e-06	1.14339e-06	6.99335e-07	6.12179e-07		0.944937	0.19203	0.752906		5.57795e-05	0.582414	0.000542147			ENSG00000004660.14_CAMKK1	0.334639	0.314028	0.186396	0.161825		1.00304	0.203935	0.799108		0.170911	0.0132538	0.000593964
ENSG00000004700.15_RECQL	1.40687e-05	1.46205e-05	1.08849e-05	9.64804e-06		0.572199	0.174026	0.398174		5.57795e-05	0.380972	0.03095			ENSG00000004700.15_RECQL	4.72189	4.92257	3.58508	3.12625		0.625267	0.197574	0.427694		0.0799789	6.18576e-06	0.00162686
ENSG00000004766.15_VPS50	1.23671e-05	1.35612e-05	1.14266e-05	1.21725e-05		0.090899	-0.0912288	0.182128		0.464182	0.674397	0.602069			ENSG00000004766.15_VPS50	4.09778	4.53592	3.7672	4.02305		0.101688	-0.0947978	0.196486		0.000102674	3.09288e-06	0.0177433
ENSG00000004776.12_HSPB6	4.5151e-06	4.5768e-06	1.52008e-06	1.15307e-06		1.97911	0.398675	1.58043		2.95662e-05	0.722343	0.000239302			ENSG00000004776.12_HSPB6	1.38322	1.40804	0.438969	0.319737		2.12596	0.45723	1.66873		0.00214485	0.146653	0.000138727
ENSG00000004777.18_ARHGAP33	1.72312e-06	2.69159e-06	1.75367e-06	1.73204e-06		0.349846	0.0179014	0.331945		0.286222	0.346279	0.113367			ENSG00000004777.18_ARHGAP33	0.493333	0.804139	0.515177	0.50075		0.373541	0.0409779	0.332563		0.53303	0.0271365	0.0360643
ENSG00000004779.9_NDUFAB1	5.4528e-05	4.66378e-05	6.45193e-05	5.0488e-05		0.00270921	0.353791	-0.351082		0.795635	0.0358279	0.024561			ENSG00000004779.9_NDUFAB1	20.8131	17.4949	25.0925	19.0805		0.0055481	0.395157	-0.389609		1.52403e-07	0.000207223	0.0115977
ENSG00000004799.7_PDK4	5.14472e-05	5.37905e-05	8.24641e-05	0.000201929		-1.94019	-1.29201	-0.648186		1.52403e-07	3.71146e-05	0.00885096			ENSG00000004799.7_PDK4	19.6805	20.6658	33.0332	89.9905		-2.15733	-1.44586	-0.711478		1.52403e-07	3.09288e-06	0.00429118
ENSG00000004809.13_SLC22A16	9.96895e-08	2.54997e-07	8.29983e-08	4.66792e-08		1.92569	0.830303	1.09539		0.230694	0.491182	0.129418			ENSG00000004809.13_SLC22A16	0.0244167	0.0685556	0.0212708	0.0113		2.04048	0.912554	1.12792		0.452108	0.179701	0.0342982
ENSG00000004838.13_ZMYND10	5.20654e-07	5.48892e-07	6.055e-07	5.84221e-07		-0.127589	0.0516113	-0.1792		1	0.667863	0.433324			ENSG00000004838.13_ZMYND10	0.137653	0.143889	0.165521	0.155075		-0.139618	0.0940467	-0.233664		0.136437	0.0171941	0.121182
ENSG00000004846.16_ABCB5	3.14342e-08	1.32506e-08	4.58575e-08	1.18094e-08		0.919845	1.95722	-1.03737		0.95206	0.686162	0.710542			ENSG00000004846.16_ABCB5	0.00733333	0.00308333	0.0115208	0.002675		0.961283	2.10663	-1.14535		0.975973	0.529426	0.529712
ENSG00000004848.7_ARX	3.19293e-09	1.11816e-08	1.08156e-08	0		0	0	-0.5896		0.307841	0.411314	0.902949			ENSG00000004848.7_ARX	0.000694444	0.00261111	0.0025625	0		0	0	-0.632659		0.307841	0.411314	0.838956
ENSG00000004864.13_SLC25A13	3.15961e-05	3.27736e-05	5.67809e-05	6.25702e-05		-0.959093	-0.140069	-0.819024		1.52403e-07	0.254303	6.28951e-06			ENSG00000004864.13_SLC25A13	11.427	11.9008	21.7364	24.1904		-1.05238	-0.154318	-0.898066		1.76775e-05	8.69382e-05	0.000179019
ENSG00000004866.20_ST7	1.03399e-05	9.94977e-06	1.8144e-05	1.98068e-05		-0.965251	-0.126509	-0.838742		1.52403e-07	0.0299608	2.31232e-08			ENSG00000004866.20_ST7	3.3726	3.23472	6.21503	6.83863		-1.04964	-0.137945	-0.911697		1.52403e-07	8.69382e-05	0.00029471
ENSG00000004897.11_CDC27	1.89987e-05	1.78167e-05	1.7209e-05	2.041e-05		-0.148967	-0.246111	0.0971445		0.057264	0.00895699	0.266513			ENSG00000004897.11_CDC27	6.53904	6.09233	5.86246	7.0671		-0.162179	-0.269613	0.107434		1.52403e-07	8.69382e-05	0.00715878
ENSG00000004939.13_SLC4A1	5.19311e-07	1.46498e-07	1.34385e-07	4.76987e-08		2.80309	1.49435	1.30874		0.0152934	0.459406	0.334307			ENSG00000004939.13_SLC4A1	0.147944	0.036	0.0337396	0.011625		2.98397	1.53721	1.44676		0.0831029	0.91542	0.0361648
ENSG00000004948.13_CALCR	4.63983e-08	8.91482e-08	7.05209e-08	4.30883e-08		0.653418	0.710754	-0.0573357		0.473128	0.249267	0.723976			ENSG00000004948.13_CALCR	0.0108889	0.0228333	0.0176042	0.0099625		0.75912	0.821337	-0.0622173		0.0897744	0.0363965	0.463468
ENSG00000004961.14_HCCS	9.26278e-06	7.58666e-06	8.84545e-06	7.97463e-06		0.0792102	0.149517	-0.0703071		0.688786	0.496507	0.602069			ENSG00000004961.14_HCCS	2.99719	2.41178	2.86371	2.54373		0.0884118	0.170942	-0.0825301		0.000182662	0.000534734	0.155911
ENSG00000004975.11_DVL2	6.25675e-06	6.70538e-06	7.15944e-06	6.76771e-06		-0.0624366	0.08118	-0.143617		0.225868	0.346279	1			ENSG00000004975.11_DVL2	1.95857	2.10806	2.27724	2.12876		-0.066183	0.0972711	-0.163454		1.06682e-06	0.00442901	0.15001
ENSG00000005001.9_PRSS22	1.36754e-06	2.65155e-06	3.75636e-07	1.669e-07		3.58981	1.17035	2.41946		0.000132262	0.639746	0.00138963			ENSG00000005001.9_PRSS22	0.384333	0.809792	0.103667	0.042425		3.8149	1.28897	2.52593		0.000445362	0.367904	0.00046882
ENSG00000005007.12_UPF1	1.54435e-05	1.50707e-05	1.46802e-05	1.2029e-05		0.342963	0.287354	0.055609		0.000132591	0.974236	0.231598			ENSG00000005007.12_UPF1	5.21915	5.07515	4.96282	3.97324		0.37346	0.320846	0.0526136		1.77243e-05	0.0168995	0.132839
ENSG00000005020.12_SKAP2	8.89124e-06	8.93268e-06	7.1534e-06	7.43625e-06		0.261167	-0.055946	0.317113		0.0889448	0.87176	0.1038			ENSG00000005020.12_SKAP2	2.86565	2.89558	2.2614	2.36108		0.286935	-0.0622303	0.349165		0.0083542	3.09288e-06	0.00088765
ENSG00000005022.5_SLC25A5	9.33132e-05	8.91212e-05	0.000105857	9.02457e-05		0.0154475	0.230192	-0.214744		0.688786	0.0111529	0.0132244			ENSG00000005022.5_SLC25A5	37.6598	35.7479	43.2528	36.2518		0.0178793	0.25474	-0.236861		1.52403e-07	2.16502e-05	0.00367994
ENSG00000005059.15_MCUB	3.90494e-06	3.88184e-06	2.33938e-06	2.23125e-06		0.803176	0.0682756	0.7349		0.000738849	0.674397	0.0022777			ENSG00000005059.15_MCUB	1.17736	1.17704	0.679146	0.643812		0.870649	0.0770808	0.793568		0.683445	0.000250616	0.000151098
ENSG00000005073.5_HOXA11	0	0	0	0		0	0	0		NA	NA	NA			ENSG00000005073.5_HOXA11	0	0	0	0		0	0	0		NA	NA	NA
ENSG00000005075.15_POLR2J	1.7415e-05	1.3194e-05	2.02438e-05	2.29643e-05		-0.585438	-0.181915	-0.403523		1.47831e-05	0.122911	0.0276027			ENSG00000005075.15_POLR2J	5.95608	4.40343	7.02034	8.04379		-0.634991	-0.196333	-0.438657		1.52403e-07	3.09288e-06	0.266513
ENSG00000005100.12_DHX33	3.77104e-06	3.97281e-06	4.23123e-06	3.33041e-06		0.21735	0.345378	-0.128027		0.00723472	0.0168995	0.1038			ENSG00000005100.12_DHX33	1.13133	1.19596	1.27963	0.99025		0.232787	0.369856	-0.137069		0.00197041	0.00912063	0.0419705
ENSG00000005102.12_MEOX1	5.70331e-07	5.25438e-07	2.63408e-07	5.42076e-08		3.3373	2.28073	1.05657		9.30014e-05	0.761114	0.0286182			ENSG00000005102.12_MEOX1	0.152861	0.140139	0.0699271	0.0126125		3.53797	2.471	1.06698		0.000597019	0.435147	0.00163929
ENSG00000005108.15_THSD7A	3.43353e-06	4.05676e-06	4.53762e-06	4.57716e-06		-0.289432	-0.0125187	-0.276913		0.00517682	0.87176	0.0587785			ENSG00000005108.15_THSD7A	1.02618	1.23117	1.38384	1.39455		-0.305171	-0.0111186	-0.294053		0.000137414	0.000417635	0.94934
ENSG00000005156.11_LIG3	6.5745e-06	8.31043e-06	8.07529e-06	9.68154e-06		-0.379457	-0.261723	-0.117734		0.00251968	0.0691507	0.0787915			ENSG00000005156.11_LIG3	2.0666	2.67413	2.57605	3.14127		-0.406243	-0.286188	-0.120055		0.000113291	3.09288e-06	0.626338
ENSG00000005175.9_RPAP3	8.23326e-06	8.16884e-06	9.09724e-06	8.45648e-06		-0.0442497	0.10537	-0.14962		0.869119	0.22763	0.0865373			ENSG00000005175.9_RPAP3	2.63586	2.60865	2.94256	2.71239		-0.0487542	0.11751	-0.166264		1.06682e-06	0.000114101	0.16232
ENSG00000005187.11_ACSM3	2.07617e-05	2.96146e-05	8.20411e-05	0.000125605		-2.31807	-0.614472	-1.7036		1.52403e-07	6.18576e-06	1.54925e-06			ENSG00000005187.11_ACSM3	7.25654	10.8251	32.7274	52.3494		-2.53364	-0.677675	-1.85597		1.52403e-07	3.09288e-06	1.04054e-06
ENSG00000005189.19_AC004381.6	2.66933e-06	3.08336e-06	2.35945e-06	1.5543e-06		0.887972	0.602189	0.285783		0.000225099	0.180194	0.346371			ENSG00000005189.19_AC004381.6	0.7815	0.915597	0.688292	0.437987		0.954108	0.65213	0.301977		0.349482	0.0693916	0.00590709
ENSG00000005194.14_CIAPIN1	1.4061e-05	1.24874e-05	1.21306e-05	9.8169e-06		0.435285	0.30531	0.129975		0.000289413	0.0591359	0.158429			ENSG00000005194.14_CIAPIN1	4.70785	4.14781	4.01029	3.18647		0.474637	0.331746	0.142891		0.0110267	0.000604144	0.029227
ENSG00000005206.16_SPPL2B	9.68147e-06	1.01529e-05	1.14969e-05	8.17068e-06		0.279473	0.492712	-0.213239		0.109183	0.627738	0.851285			ENSG00000005206.16_SPPL2B	3.18421	3.30114	3.84634	2.61259		0.311704	0.558008	-0.246304		0.00251968	0.0358279	0.471681
ENSG00000005238.19_FAM214B	5.14352e-06	4.23364e-06	4.30191e-06	3.05818e-06		0.616478	0.492302	0.124175		2.1184e-05	0.0137695	0.32515			ENSG00000005238.19_FAM214B	1.58175	1.28158	1.3059	0.903987		0.663321	0.530665	0.132656		0.866677	0.0930896	0.0465055
ENSG00000005243.9_COPZ2	1.5267e-05	1.34634e-05	2.10012e-05	1.59319e-05		-0.149336	0.398558	-0.547893		0.3318	0.00151861	0.0011455			ENSG00000005243.9_COPZ2	5.16751	4.52414	7.29221	5.39545		-0.155001	0.434612	-0.589613		7.61789e-05	0.00025163	0.0686772
ENSG00000005249.12_PRKAR2B	1.46087e-06	1.38519e-06	1.96054e-06	3.4982e-06		-1.29765	-0.835364	-0.462281		2.89566e-06	0.00030001	0.0587785			ENSG00000005249.12_PRKAR2B	0.409944	0.388139	0.5615	1.04491		-1.38877	-0.896024	-0.492747		1.76775e-05	8.61404e-05	0.396707
ENSG00000005302.17_MSL3	1.12382e-05	1.39169e-05	9.12042e-06	8.29161e-06		0.601128	0.137449	0.463679		1.52403e-07	0.0503243	9.73487e-05			ENSG00000005302.17_MSL3	3.69024	4.65939	2.9405	2.65146		0.654923	0.149273	0.50565		0.0328028	0.000114101	0.000211395
ENSG00000005339.14_CREBBP	1.83658e-05	2.15572e-05	1.65887e-05	1.60354e-05		0.315963	0.0489443	0.267019		0.132742	1	0.19996			ENSG00000005339.14_CREBBP	6.32949	7.52717	5.67747	5.43997		0.348907	0.0616478	0.287259		0.0019817	0.00269069	0.134493
ENSG00000005379.15_TSPOAP1	2.85844e-06	3.86506e-06	5.56954e-06	5.37699e-06		-0.677587	0.0507598	-0.728347		0.000132591	0.974236	0.0346271			ENSG00000005379.15_TSPOAP1	0.842681	1.16431	1.74143	1.66195		-0.727846	0.0673931	-0.795239		2.19736e-05	0.00201347	0.196446
ENSG00000005381.7_MPO	1.66789e-07	1.63025e-07	1.13219e-07	4.0317e-07		-1.28973	-1.83227	0.54254		0.0800699	0.00761661	0.0734547			ENSG00000005381.7_MPO	0.04175	0.0418194	0.0289792	0.1066		-1.35116	-1.87912	0.527959		0.0237808	0.000483593	0.00638874
ENSG00000005421.8_PON1	0.000128325	0.000116577	0.00024756	0.000432734		-1.82127	-0.805702	-1.01557		1.52403e-07	9.27865e-05	5.99122e-05			ENSG00000005421.8_PON1	53.8451	48.4826	112.582	210.289		-2.03918	-0.901398	-1.13778		1.52403e-07	3.09288e-06	2.74241e-05
ENSG00000005436.13_GCFC2	1.11621e-05	1.16305e-05	1.84671e-05	2.34215e-05		-1.03927	-0.342871	-0.696395		1.52403e-07	0.00895699	4.39341e-07			ENSG00000005436.13_GCFC2	3.66582	3.83253	6.33498	8.22179		-1.13288	-0.376112	-0.756767		1.52403e-07	8.69382e-05	0.00372974
ENSG00000005448.16_WDR54	3.36977e-06	2.60113e-06	1.79207e-06	2.64635e-06		0.173942	-0.56238	0.736322		0.58762	0.0111529	0.00498828			ENSG00000005448.16_WDR54	1.00692	0.762681	0.508969	0.774863		0.191409	-0.606363	0.797772		0.0369572	0.000218414	0.000556261
ENSG00000005469.11_CROT	1.60748e-05	1.79714e-05	2.41994e-05	1.96143e-05		-0.204412	0.303065	-0.507477		0.265043	0.0503243	0.0011455			ENSG00000005469.11_CROT	5.45601	6.15418	8.53341	6.77915		-0.223784	0.332017	-0.555802		1.52403e-07	0.00013918	0.00770141
ENSG00000005471.15_ABCB4	0.000196735	0.000189008	0.000120999	5.3311e-05		1.85514	1.18249	0.672648		1.52403e-07	0.000831985	0.00136748			ENSG00000005471.15_ABCB4	86.7372	83.0103	50.5673	20.2629		2.06648	1.31936	0.747115		0.000132591	0.159327	0.0101454
ENSG00000005483.20_KMT2E	2.44515e-05	3.26532e-05	2.27918e-05	1.9294e-05		0.56546	0.240369	0.325092		2.95662e-05	0.107202	0.0150404			ENSG00000005483.20_KMT2E	8.61158	11.83	7.97407	6.65189		0.619674	0.261553	0.358121		0.00778198	5.87648e-05	0.0248216
ENSG00000005486.16_RHBDD2	2.16676e-05	1.85748e-05	1.29873e-05	1.07931e-05		0.898608	0.266993	0.631616		1.06682e-06	0.313618	0.00029563			ENSG00000005486.16_RHBDD2	7.54736	6.39935	4.32997	3.53275		0.981061	0.293565	0.687496		0.524107	0.000831985	0.00029563
ENSG00000005513.9_SOX8	1.03641e-07	1.65195e-07	5.92075e-08	5.19237e-08		1.37226	0.189388	1.18287		0.0328507	0.0372589	0.0141825			ENSG00000005513.9_SOX8	0.0247222	0.0411667	0.0147083	0.0118625		1.47363	0.310226	1.1634		0.450289	0.000905097	0.000573512
ENSG00000005700.14_IBTK	2.87606e-05	2.98865e-05	2.96736e-05	2.31895e-05		0.338588	0.355707	-0.0171188		0.000369882	0.00714456	0.464769			ENSG00000005700.14_IBTK	10.2982	10.7301	10.6613	8.12422		0.372031	0.392087	-0.0200567		2.89566e-06	3.09288e-06	0.898929
ENSG00000005801.16_ZNF195	1.25737e-05	1.35691e-05	9.35341e-06	8.78874e-06		0.572687	0.0898368	0.48285		7.5287e-05	0.821204	0.00162686			ENSG00000005801.16_ZNF195	4.17553	4.53442	3.02409	2.82714		0.623321	0.0971608	0.526161		0.14585	3.71146e-05	7.6584e-05
ENSG00000005810.17_MYCBP2	3.00883e-05	3.39545e-05	2.78429e-05	2.88142e-05		0.15226	-0.049466	0.201726		0.207851	0.674397	0.0715996			ENSG00000005810.17_MYCBP2	10.8088	12.3381	9.91958	10.3139		0.166231	-0.0562368	0.222468		1.06682e-06	1.23715e-05	0.0649382
ENSG00000005812.10_FBXL3	1.51163e-05	1.73561e-05	1.85321e-05	1.92303e-05		-0.244166	-0.0533543	-0.190811		0.00303754	0.674397	0.0715996			ENSG00000005812.10_FBXL3	5.09589	5.93272	6.36105	6.62552		-0.264856	-0.0587694	-0.206086		1.52403e-07	3.09288e-06	0.786501
ENSG00000005844.17_ITGAL	6.84188e-06	9.69615e-06	8.56496e-06	7.08199e-06		0.223561	0.274292	-0.0507308		0.408141	0.674397	0.368427			ENSG00000005844.17_ITGAL	2.15792	3.30818	2.76819	2.24129		0.286183	0.304614	-0.0184305		0.000100281	0.02058	0.672017
ENSG00000005882.11_PDK2	1.16993e-05	1.07962e-05	1.77046e-05	3.49782e-05		-1.63682	-0.982333	-0.654492		1.52403e-07	0.000207223	0.00136748			ENSG00000005882.11_PDK2	3.86029	3.53768	6.09109	12.7739		-1.788	-1.06843	-0.719571		1.75841e-05	3.09288e-06	0.211522
ENSG00000005884.17_ITGA3	8.4008e-06	1.22186e-05	2.47177e-06	2.528e-06		2.02794	-0.0324479	2.06039		2.1184e-05	0.771303	8.60183e-06			ENSG00000005884.17_ITGA3	2.70282	4.10911	0.723	0.73915		2.20412	-0.0318715	2.236		0.00232351	0.0175437	3.0296e-05
ENSG00000005889.15_ZFX	1.38338e-05	1.3391e-05	1.47727e-05	1.57442e-05		-0.209897	-0.0918824	-0.118015		0.132742	0.627738	0.171503			ENSG00000005889.15_ZFX	4.64481	4.48676	4.97092	5.33788		-0.225403	-0.102754	-0.122649		4.57209e-06	1.23715e-05	0.799474
ENSG00000005893.15_LAMP2	0.00016228	0.000166586	0.000103922	9.0479e-05		0.861844	0.199841	0.662003		2.1184e-05	0.22763	7.6584e-05			ENSG00000005893.15_LAMP2	69.9393	71.8014	42.5079	36.3586		0.962884	0.225432	0.737452		0.265043	5.87648e-05	0.00578203
ENSG00000005961.17_ITGA2B	3.01559e-07	1.32232e-07	5.01179e-07	2.97796e-07		-0.457324	0.751002	-1.20833		0.735933	0.91994	0.382504			ENSG00000005961.17_ITGA2B	0.0778333	0.0320833	0.137198	0.0773		-0.49213	0.827718	-1.31985		0.246395	0.460821	0.454803
ENSG00000005981.12_ASB4	3.9955e-07	1.5286e-07	1.18532e-06	3.08655e-06		-3.48218	-1.38072	-2.10146		1.77243e-05	0.000831985	0.00185266			ENSG00000005981.12_ASB4	0.104028	0.038	0.334479	0.91585		-3.68894	-1.45319	-2.23574		1.73985e-05	0.000113593	0.0320677
ENSG00000006007.11_GDE1	1.1586e-05	1.11181e-05	1.39521e-05	1.32569e-05		-0.223794	0.073738	-0.297532		0.00850362	0.122911	0.00136748			ENSG00000006007.11_GDE1	3.82	3.6449	4.66458	4.41455		-0.242143	0.0794818	-0.321625		1.77243e-05	3.09288e-06	0.70314
ENSG00000006015.17_C19orf60	2.65538e-05	2.22745e-05	2.90509e-05	2.12636e-05		0.199335	0.450196	-0.250861		0.0353122	0.0111529	0.185342			ENSG00000006015.17_C19orf60	9.43579	7.77186	10.4221	7.39515		0.218399	0.495	-0.276601		1.52403e-07	0.0168995	0.884076
ENSG00000006016.10_CRLF1	9.76578e-06	8.87058e-06	1.54291e-06	1.05986e-06		3.13618	0.541782	2.59439		3.04806e-07	0.0804211	6.93696e-07			ENSG00000006016.10_CRLF1	3.1936	2.94638	0.436875	0.2911		3.39865	0.585706	2.81294		3.35502e-05	0.322218	1.17599e-05
ENSG00000006025.11_OSBPL7	2.22685e-06	2.28331e-06	1.8725e-06	1.4947e-06		0.593326	0.325115	0.268211		0.00517682	0.627738	0.0430606			ENSG00000006025.11_OSBPL7	0.642472	0.660375	0.55075	0.422325		0.625242	0.383044	0.242198		0.683486	0.0516221	0.026166
ENSG00000006042.11_TMEM98	1.09769e-05	1.04181e-05	9.41058e-06	9.52938e-06		0.166823	-0.0180984	0.184921		0.356195	0.821204	0.134493			ENSG00000006042.11_TMEM98	3.5974	3.40743	3.05395	3.0981		0.176967	-0.0207083	0.197675		0.00995541	0.00269069	0.0132574
ENSG00000006047.12_YBX2	3.29247e-07	2.12597e-07	1.45242e-06	9.13608e-07		-1.7537	0.668814	-2.42251		0.000225099	0.107202	2.77478e-07			ENSG00000006047.12_YBX2	0.08525	0.0536389	0.408885	0.248537		-1.83953	0.718233	-2.55777		4.02292e-05	0.247866	0.000224992
ENSG00000006059.3_KRT33A	0	0	0	0		0	0	0		NA	NA	NA			ENSG00000006059.3_KRT33A	0	0	0	0		0	0	0		NA	NA	NA
ENSG00000006062.14_MAP3K14	4.19268e-06	3.97001e-06	4.08976e-06	2.541e-06		0.683646	0.686617	-0.00297082		0.000289413	0.0299608	0.123589			ENSG00000006062.14_MAP3K14	1.26901	1.19731	1.2447	0.742937		0.731047	0.744483	-0.013436		0.73712	0.276469	0.0654281
ENSG00000006071.12_ABCC8	9.55772e-08	3.39225e-07	2.79877e-08	1.57971e-07		0.460701	-2.49679	2.95749		0.940861	0.018657	0.00856688			ENSG00000006071.12_ABCC8	0.0235278	0.08975	0.00704167	0.0397125		0.5122	-2.4956	3.0078		0.747741	0.00755644	0.00479546
ENSG00000006116.3_CACNG3	0	0	0	0		0	0	0		NA	NA	NA			ENSG00000006116.3_CACNG3	0	0	0	0		0	0	0		NA	NA	NA
ENSG00000006118.14_TMEM132A	7.55629e-06	7.89957e-06	2.11054e-06	8.28814e-07		3.22096	1.34849	1.87247		1.52403e-07	0.00264751	4.50902e-06			ENSG00000006118.14_TMEM132A	2.41296	2.53696	0.616958	0.223038		3.47205	1.46789	2.00416		3.01312e-05	0.62083	3.33738e-05
ENSG00000006125.17_AP2B1	2.3982e-05	2.49009e-05	1.70704e-05	1.38843e-05		0.815881	0.298047	0.517834		3.04806e-07	0.00442901	1.56544e-05			ENSG00000006125.17_AP2B1	8.4354	8.78744	5.81184	4.64358		0.891016	0.32376	0.567256		0.94371	0.00030001	0.000192639
ENSG00000006128.11_TAC1	1.14979e-07	5.83173e-08	0	6.70549e-08		0.369829	#NUM!	0		0.915351	0.0080754	0.0178114			ENSG00000006128.11_TAC1	0.0283333	0.0146111	0	0.016075		0.417653	#NUM!	0		0.380057	0.0080423	0.0177192
ENSG00000006194.9_ZNF263	9.43721e-06	9.00296e-06	1.01236e-05	1.04187e-05		-0.176326	-0.0414524	-0.134874		0.0353122	0.87176	0.185342			ENSG00000006194.9_ZNF263	3.05201	2.90204	3.29279	3.3984		-0.190983	-0.0455444	-0.145439		1.52403e-07	3.09288e-06	0.138385
ENSG00000006210.6_CX3CL1	4.50082e-06	5.49836e-06	5.65343e-06	2.65993e-06		0.910421	1.08774	-0.177317		1.47831e-05	0.000207223	0.723117			ENSG00000006210.6_CX3CL1	1.373	1.70021	1.7646	0.778775		0.980467	1.18007	-0.199599		0.113548	0.895053	0.319709
ENSG00000006282.20_SPATA20	2.1077e-05	2.03632e-05	1.57296e-05	1.70371e-05		0.282353	-0.115197	0.397551		0.120528	0.627738	0.0170641			ENSG00000006282.20_SPATA20	7.32761	7.05886	5.34132	5.82636		0.304045	-0.125398	0.429444		0.0083542	0.00151861	0.00367994
ENSG00000006283.17_CACNA1G	4.28895e-08	6.74093e-08	0	7.19281e-08		-0.38321	#NUM!	0		0.747847	0.00286027	0.00132948			ENSG00000006283.17_CACNA1G	0.0101111	0.0157778	0	0.0177		-0.451416	#NUM!	0		1	0.00280946	0.00127708
ENSG00000006327.13_TNFRSF12A	5.51066e-05	5.01003e-05	8.73254e-06	1.48682e-06		5.14486	2.55417	2.59068		1.52403e-07	0.0137695	1.54925e-06			ENSG00000006327.13_TNFRSF12A	21.1653	19.0746	2.90635	0.422062		5.57503	2.78368	2.79134		1.52403e-07	0.113431	1.54925e-06
ENSG00000006377.10_DLX6	5.45888e-09	0	0	1.29606e-08		-2.24746	#NUM!	0		0.667651	0.315302	0.454186			ENSG00000006377.10_DLX6	0.00122222	0	0	0.003075		-2.33108	#NUM!	0		0.667651	0.315302	0.454186
ENSG00000006432.15_MAP3K9	2.32246e-06	2.39089e-06	1.83633e-06	1.66292e-06		0.503032	0.143103	0.359929		2.1184e-05	0.92287	0.00314635			ENSG00000006432.15_MAP3K9	0.671403	0.692278	0.523406	0.468938		0.540038	0.158535	0.381503		0.179018	0.010081	0.00517603
ENSG00000006451.7_RALA	1.07981e-05	1.05749e-05	8.90265e-06	6.26782e-06		0.769752	0.506272	0.26348		2.89566e-06	0.00151861	0.0346271			ENSG00000006451.7_RALA	3.5359	3.4556	2.86931	1.95951		0.835107	0.55021	0.284897		0.401306	0.00264751	0.000604951
ENSG00000006453.13_BAIAP2L1	1.59389e-05	1.52812e-05	1.34027e-05	1.15838e-05		0.430373	0.210423	0.21995		0.00139814	0.107202	0.0386553			ENSG00000006453.13_BAIAP2L1	5.40042	5.16643	4.46891	3.81425		0.470074	0.228522	0.241551		0.00517682	0.00151861	0.0170641
ENSG00000006459.10_KDM7A	6.16053e-06	7.03715e-06	6.63902e-06	6.33672e-06		0.0584757	0.067235	-0.00875937		0.620606	0.722343	0.917057			ENSG00000006459.10_KDM7A	1.92219	2.22122	2.08652	1.98519		0.0615456	0.071824	-0.0102784		0.000858587	0.000149133	0.00916539
ENSG00000006468.13_ETV1	3.4254e-06	2.57868e-06	2.94567e-06	5.04371e-06		-0.748541	-0.77589	0.027349		0.000132591	0.00895699	0.818745			ENSG00000006468.13_ETV1	1.02107	0.754889	0.879583	1.55144		-0.805008	-0.818713	0.0137056		1.76775e-05	3.09288e-06	0.0624214
ENSG00000006530.15_AGK	9.93305e-06	1.00268e-05	1.02284e-05	8.47194e-06		0.236334	0.271819	-0.0354847		0.0207789	0.00343619	0.818745			ENSG00000006530.15_AGK	3.22843	3.25968	3.3277	2.71558		0.256541	0.293267	-0.0367259		0.000202122	0.00025163	0.113367
ENSG00000006534.15_ALDH3B1	4.22671e-06	3.81273e-06	2.73511e-06	1.81001e-06		1.15109	0.595596	0.555498		1.52403e-07	0.0299608	0.00044489			ENSG00000006534.15_ALDH3B1	1.27943	1.14735	0.805583	0.514238		1.23854	0.647599	0.590936		0.000423451	0.0146152	0.000557054
ENSG00000006555.10_TTC22	3.29765e-06	3.36861e-06	2.02472e-06	1.16158e-06		1.5208	0.80164	0.719156		1.52403e-07	0.000831985	2.24295e-06			ENSG00000006555.10_TTC22	0.979292	1.00157	0.580208	0.319925		1.63032	0.858837	0.771485		6.73243e-05	0.372838	2.06868e-05
ENSG00000006576.16_PHTF2	5.49754e-06	6.49456e-06	6.64579e-06	6.14064e-06		-0.0343777	0.114051	-0.148429		0.435657	0.771303	0.368427			ENSG00000006576.16_PHTF2	1.70146	2.0379	2.09983	1.91551		-0.0349386	0.132544	-0.167483		7.5287e-05	0.000207223	0.211624
ENSG00000006606.8_CCL26	8.03664e-07	2.41905e-07	0	1.25539e-07		2.05808	#NUM!	0		0.189977	0.00286027	0.00132948			ENSG00000006606.8_CCL26	0.223139	0.0634028	0	0.03155		2.18303	#NUM!	0		0.414396	0.00286027	0.00132726
ENSG00000006607.13_FARP2	1.55083e-05	1.56523e-05	1.83958e-05	1.89981e-05		-0.286133	-0.0464828	-0.239651		0.00995541	0.346279	0.215376			ENSG00000006607.13_FARP2	5.25872	5.302	6.33756	6.53868		-0.308362	-0.0450702	-0.263291		1.76307e-05	8.69382e-05	0.882185
ENSG00000006611.15_USH1C	2.52568e-06	2.97616e-06	1.30289e-06	1.00986e-06		1.44576	0.367561	1.0782		0.00995541	0.97367	0.0261827			ENSG00000006611.15_USH1C	0.750542	0.892097	0.373625	0.279575		1.55471	0.418356	1.13635		0.119122	0.186501	0.00517105
ENSG00000006625.17_GGCT	1.45979e-05	1.3925e-05	1.51638e-05	1.15576e-05		0.303282	0.391796	-0.0885144		0.00723472	0.140237	0.517585			ENSG00000006625.17_GGCT	4.91396	4.65664	5.15349	3.80681		0.330025	0.436966	-0.106941		0.00142831	0.000831985	0.458644
ENSG00000006634.7_DBF4	3.23242e-06	3.41509e-06	3.73298e-06	2.54662e-06		0.384233	0.551748	-0.167515		0.057264	0.122911	0.415			ENSG00000006634.7_DBF4	0.960194	1.02149	1.13364	0.742475		0.41631	0.610542	-0.194232		0.119072	0.0691507	0.373949
ENSG00000006638.11_TBXA2R	2.58859e-06	2.10184e-06	2.62405e-06	1.88971e-06		0.311555	0.473631	-0.162076		0.0452208	0.159327	0.786501			ENSG00000006638.11_TBXA2R	0.756528	0.60425	0.77225	0.538425		0.337614	0.520323	-0.182708		0.0213144	0.0557117	0.227469
ENSG00000006652.13_IFRD1	2.80335e-05	2.71956e-05	2.14361e-05	1.86334e-05		0.567541	0.202151	0.36539		0.000468791	0.0299608	0.0346271			ENSG00000006652.13_IFRD1	10.0266	9.72644	7.46098	6.40164		0.625563	0.220924	0.404639		0.00364365	1.23715e-05	0.00314635
ENSG00000006659.12_LGALS14	0	0	0	0		0	0	0		NA	NA	NA			ENSG00000006659.12_LGALS14	0	0	0	0		0	0	0		NA	NA	NA
ENSG00000006695.10_COX10	7.99576e-06	7.44043e-06	7.64115e-06	7.87755e-06		-0.0295019	-0.0439572	0.0144553		0.94371	0.456151	0.573247			ENSG00000006695.10_COX10	2.55169	2.36318	2.42955	2.51133		-0.031294	-0.0477584	0.0164644		7.61789e-05	1.23715e-05	0.0540566
ENSG00000006704.10_GTF2IRD1	2.87471e-06	3.24048e-06	3.121e-06	4.46246e-06		-0.545443	-0.515833	-0.0296109		0.00139814	0.00895699	0.545073			ENSG00000006704.10_GTF2IRD1	0.847931	0.963292	0.931031	1.35715		-0.583617	-0.543679	-0.0399379		2.19167e-05	0.00097111	0.132752
ENSG00000006712.14_PAF1	1.37693e-05	1.13881e-05	1.26682e-05	1.34351e-05		-0.0950261	-0.0847959	-0.0102302		0.308478	0.313618	0.983383			ENSG00000006712.14_PAF1	4.60288	3.75028	4.19823	4.48093		-0.101476	-0.0940157	-0.0074601		1.52403e-07	6.18576e-06	0.03095
ENSG00000006715.15_VPS41	2.40107e-05	3.09574e-05	1.95422e-05	2.3912e-05		0.200858	-0.291143	0.492001		0.688786	0.02058	0.00429118			ENSG00000006715.15_VPS41	8.45736	11.1994	6.75136	8.4051		0.22569	-0.316086	0.541776		0.000100281	3.09288e-06	0.000363589
ENSG00000006740.16_ARHGAP44	1.43546e-06	1.14187e-06	8.8121e-07	8.91535e-07		0.531514	-0.0168043	0.548319		0.00995541	0.538659	0.0150404			ENSG00000006740.16_ARHGAP44	0.401194	0.314333	0.238042	0.240537		0.572746	-0.0150477	0.587794		0.313466	0.000865931	0.000758869
ENSG00000006744.18_ELAC2	2.0678e-05	1.87245e-05	1.85652e-05	1.73745e-05		0.181312	0.0956251	0.0856866		0.00613285	0.346279	0.215376			ENSG00000006744.18_ELAC2	7.16728	6.43042	6.36963	5.92775		0.197806	0.103724	0.0940817		1.77243e-05	0.00013918	0.0325108
ENSG00000006747.14_SCIN	6.77712e-07	4.16295e-07	2.78582e-07	1.42067e-07		1.94498	0.971525	0.973451		0.00364365	0.894036	0.0185353			ENSG00000006747.14_SCIN	0.182194	0.109556	0.0732083	0.035475		2.03986	1.04521	0.994653		0.0210662	0.298854	0.000991434
ENSG00000006756.15_ARSD	1.76053e-05	1.52149e-05	2.07827e-05	2.41868e-05		-0.55963	-0.218835	-0.340795		0.00208121	0.417582	0.0193121			ENSG00000006756.15_ARSD	6.02821	5.14778	7.21604	8.54384		-0.612554	-0.243677	-0.368877		1.77243e-05	3.09288e-06	0.280311
ENSG00000006757.11_PNPLA4	6.30291e-06	3.78478e-06	8.34388e-06	1.39982e-05		-1.47265	-0.746451	-0.726196		3.04806e-07	0.0011289	0.0101454			ENSG00000006757.11_PNPLA4	1.98517	1.13979	2.68902	4.68865		-1.58534	-0.802092	-0.783244		1.52403e-07	8.69382e-05	0.0789126
ENSG00000006788.13_MYH13	4.63349e-09	1.08357e-09	0	1.02124e-08		-1.83698	#NUM!	0		0.209017	0.053216	0.260375			ENSG00000006788.13_MYH13	0.00102778	0.000222222	0	0.00225		-1.848	#NUM!	0		0.207617	0.0530274	0.260091
ENSG00000006831.9_ADIPOR2	3.47879e-05	3.03375e-05	3.64343e-05	3.25588e-05		0.00017408	0.16225	-0.162076		0.869119	0.92287	0.692074			ENSG00000006831.9_ADIPOR2	12.703	10.9064	13.4228	11.7864		0.00223604	0.187561	-0.185325		1.52403e-07	0.000429911	0.915696
ENSG00000006837.11_CDKL3	1.01754e-06	1.13529e-06	1.65192e-06	1.34567e-06		-0.322096	0.295812	-0.617908		0.795635	0.674397	0.346371			ENSG00000006837.11_CDKL3	0.278667	0.313833	0.47426	0.381763		-0.36586	0.313004	-0.678864		0.0682718	0.113227	0.750703
ENSG00000007001.12_UPP2	1.29452e-05	4.12655e-06	3.00872e-06	2.62556e-05		-1.62102	-3.1254	1.50439		0.000919447	3.09288e-06	0.123589			ENSG00000007001.12_UPP2	4.54217	1.27504	0.906271	9.37585		-1.68862	-3.37094	1.68231		1.82883e-06	8.57436e-05	0.0209597
ENSG00000007038.10_PRSS21	1.74218e-07	7.66339e-08	2.34753e-07	9.89926e-08		0.341446	1.24575	-0.904307		0.584308	0.355114	0.649793			ENSG00000007038.10_PRSS21	0.0452778	0.0193889	0.0643958	0.0243		0.412066	1.40601	-0.993945		0.334136	0.208208	0.631635
ENSG00000007047.14_MARK4	5.27173e-06	6.75711e-06	6.78846e-06	4.82878e-06		0.316767	0.491425	-0.174658		0.159891	0.202967	0.950179			ENSG00000007047.14_MARK4	1.62621	2.13619	2.15579	1.48045		0.345619	0.542182	-0.196563		0.0414944	0.121041	0.484621
ENSG00000007062.11_PROM1	7.13898e-06	1.18562e-05	2.22278e-06	2.18314e-06		2.12116	0.0259625	2.0952		0.000289413	0.722343	3.58872e-05			ENSG00000007062.11_PROM1	2.28551	4.03532	0.641448	0.630387		2.3258	0.0250932	2.30071		0.0118182	0.00268321	8.99284e-05
ENSG00000007080.10_CCDC124	1.29312e-05	1.18243e-05	1.1979e-05	8.82646e-06		0.487844	0.440606	0.0472378		0.000225099	0.00343619	0.346371			ENSG00000007080.10_CCDC124	4.29982	3.90533	3.96442	2.83997		0.530652	0.48123	0.0494216		0.0135019	0.037743	0.0360229
ENSG00000007129.17_CEACAM21	1.00683e-06	8.87912e-07	1.65598e-06	1.80439e-06		-0.929506	-0.123823	-0.805684		0.0116146	0.92287	0.0115977			ENSG00000007129.17_CEACAM21	0.276667	0.245889	0.469323	0.516675		-0.983673	-0.138676	-0.844996		0.00042268	0.00683069	0.182075
ENSG00000007168.12_PAFAH1B1	3.27405e-05	3.93239e-05	2.41565e-05	2.89865e-05		0.313908	-0.262967	0.576876		0.00139814	0.0168995	4.50902e-06			ENSG00000007168.12_PAFAH1B1	11.8528	14.5171	8.49489	10.3762		0.345608	-0.288617	0.634225		1.0211e-05	3.09288e-06	0.00029563
ENSG00000007171.16_NOS2	1.77423e-07	2.02085e-07	2.88871e-07	9.46645e-08		1.00324	1.60953	-0.606295		0.0760206	0.273879	0.625606			ENSG00000007171.16_NOS2	0.0435833	0.0503056	0.07475	0.022475		1.06263	1.73375	-0.671119		0.864849	0.366525	0.21278
ENSG00000007174.17_DNAH9	3.21678e-07	4.02145e-07	7.14287e-08	9.88036e-08		1.873	-0.468059	2.34106		0.0151847	0.244999	0.00152317			ENSG00000007174.17_DNAH9	0.0839444	0.105125	0.017625	0.024275		1.96137	-0.461848	2.42322		0.141554	0.0607019	0.000238877
ENSG00000007202.14_KIAA0100	3.8153e-05	4.62638e-05	3.24397e-05	2.5956e-05		0.70146	0.321692	0.379768		1.52403e-07	0.0011289	0.000542147			ENSG00000007202.14_KIAA0100	14.017	17.3581	11.7358	9.19201		0.771167	0.352466	0.4187		0.00435293	0.000831985	0.00429118
ENSG00000007216.14_SLC13A2	1.02803e-07	1.09785e-07	6.31704e-07	3.80151e-07		-1.83851	0.732675	-2.57119		0.00110838	0.180194	0.000200881			ENSG00000007216.14_SLC13A2	0.0248889	0.0269444	0.168677	0.098		-1.9189	0.78341	-2.70231		5.27738e-05	0.233417	0.00491526
ENSG00000007237.18_GAS7	4.27971e-06	4.148e-06	2.01122e-06	2.63103e-06		0.679514	-0.387556	1.06707		0.000173282	0.122911	2.0834e-05			ENSG00000007237.18_GAS7	1.2991	1.25417	0.580302	0.769588		0.730185	-0.407281	1.13747		0.313797	0.000865931	4.39583e-05
ENSG00000007255.10_TRAPPC6A	8.15447e-06	6.98117e-06	1.33892e-05	1.24835e-05		-0.722076	0.101045	-0.823121		1.47831e-05	0.456151	2.74241e-05			ENSG00000007255.10_TRAPPC6A	2.60835	2.20475	4.47057	4.14129		-0.783114	0.11038	-0.893494		1.77243e-05	0.000534734	0.00631213
ENSG00000007264.14_MATK	1.24799e-06	1.54397e-06	1.59185e-06	9.62549e-07		0.536345	0.725772	-0.189427		0.14585	0.0930896	0.517585			ENSG00000007264.14_MATK	0.348111	0.438472	0.451844	0.261887		0.586652	0.786877	-0.200224		0.186785	0.146653	0.539009
ENSG00000007306.14_CEACAM7	2.82623e-08	7.47189e-08	0	0		0	0	0		0.0786146	NA	0.0544323			ENSG00000007306.14_CEACAM7	0.00666667	0.0191667	0	0		0	0	0		0.0785229	NA	0.0543686
ENSG00000007312.12_CD79B	1.39399e-06	1.74802e-06	2.23486e-06	2.20248e-06		-0.487446	0.0210538	-0.508499		0.0272539	0.974236	0.0530969			ENSG00000007312.12_CD79B	0.390819	0.499736	0.646948	0.636038		-0.514406	0.0245377	-0.538944		0.000660218	0.000429911	0.33006
ENSG00000007314.12_SCN4A	4.86081e-07	4.41374e-07	3.32766e-07	1.34411e-07		1.78662	1.30785	0.478768		0.000468791	0.120831	0.340628			ENSG00000007314.12_SCN4A	0.128639	0.114347	0.0861042	0.032675		1.89461	1.3979	0.496719		0.0245539	0.183997	0.00221889
ENSG00000007341.18_ST7L	8.02842e-06	8.9261e-06	1.08922e-05	1.04206e-05		-0.297772	0.0638559	-0.361628		0.0135003	0.582414	0.00268125			ENSG00000007341.18_ST7L	2.566	2.88543	3.56283	3.40213		-0.319801	0.0665888	-0.38639		1.0211e-05	6.18576e-06	0.340736
ENSG00000007350.16_TKTL1	5.60638e-08	2.29143e-08	2.36796e-08	2.33902e-08		0.75555	0.017744	0.737806		0.549034	0.424813	0.148312			ENSG00000007350.16_TKTL1	0.0132222	0.00516667	0.00564583	0.00535		0.781224	0.0776476	0.703576		0.812828	0.176898	0.101494
ENSG00000007372.21_PAX6	5.7613e-08	5.84733e-08	1.52035e-07	3.62916e-08		0.677488	2.06669	-1.38921		0.658777	0.707209	0.551077			ENSG00000007372.21_PAX6	0.0135833	0.0140556	0.0384583	0.0086		0.684291	2.16089	-1.4766		0.612108	0.604213	0.892985
ENSG00000007376.7_RPUSD1	3.75036e-06	3.41288e-06	3.64961e-06	3.26212e-06		0.134803	0.161933	-0.0271299		0.174884	0.417582	0.983383			ENSG00000007376.7_RPUSD1	1.12512	1.01703	1.09433	0.968538		0.145182	0.176172	-0.0309909		0.00078747	0.00343619	0.0655181
ENSG00000007384.15_RHBDF1	5.57419e-06	6.61289e-06	3.31718e-06	2.66645e-06		1.19236	0.31504	0.877322		1.0211e-05	0.821204	0.000542147			ENSG00000007384.15_RHBDF1	1.72643	2.08458	1.00701	0.781125		1.28655	0.366453	0.920096		0.0126473	0.02058	0.000794444
ENSG00000007392.16_LUC7L	2.66942e-05	3.10809e-05	2.0724e-05	2.06322e-05		0.485547	0.00640426	0.479143		0.00364365	0.974236	0.0150404			ENSG00000007392.16_LUC7L	9.52703	11.2254	7.19765	7.15482		0.536294	0.00860863	0.527685		0.00113662	3.71146e-05	0.0158101
ENSG00000007402.11_CACNA2D2	2.46914e-07	3.1186e-07	4.85417e-07	2.96712e-07		-0.0867992	0.71016	-0.796959		0.620606	0.0249163	0.000955728			ENSG00000007402.11_CACNA2D2	0.0613056	0.0789306	0.126052	0.0746375		-0.0901147	0.756047	-0.846162		0.00646598	0.0403198	0.508731
ENSG00000007516.13_BAIAP3	2.71533e-06	2.41243e-06	4.80352e-06	3.38099e-06		-0.399115	0.506646	-0.905761		0.0717382	0.92287	0.0787915			ENSG00000007516.13_BAIAP3	0.798361	0.702958	1.50067	1.00915		-0.42691	0.572463	-0.999373		0.000386697	0.0922206	0.497955
ENSG00000007520.3_TSR3	1.6675e-05	1.35607e-05	1.75054e-05	1.29406e-05		0.22435	0.435897	-0.211547		0.0641767	0.000831985	0.0587785			ENSG00000007520.3_TSR3	5.67413	4.52961	5.97574	4.30324		0.245603	0.473695	-0.228092		2.1184e-05	0.00714456	0.539235
ENSG00000007541.16_PIGQ	1.00813e-05	1.00343e-05	1.24498e-05	8.3024e-06		0.276717	0.584519	-0.307802		0.0116146	0.313618	0.545073			ENSG00000007541.16_PIGQ	3.28567	3.26042	4.18522	2.66815		0.294792	0.649463	-0.354671		0.00613285	0.107202	0.158429
ENSG00000007545.15_CRAMP1	3.40856e-06	3.69978e-06	3.67831e-06	2.69567e-06		0.398872	0.4484	-0.0495287		0.0135003	0.0930896	0.692074			ENSG00000007545.15_CRAMP1	1.01696	1.10938	1.10691	0.788525		0.431139	0.489305	-0.0581653		0.0931889	0.0477868	0.112279
ENSG00000007866.19_TEAD3	3.56599e-06	2.9791e-06	2.885e-06	2.57935e-06		0.343406	0.161563	0.181843		0.057264	0.771303	0.134493			ENSG00000007866.19_TEAD3	1.06696	0.879514	0.851948	0.75295		0.370236	0.178211	0.192025		0.0520616	0.0121252	0.0307941
ENSG00000007908.15_SELE	1.56254e-06	1.0771e-06	2.35592e-06	2.8515e-07		2.21055	3.0465	-0.835948		0.000173282	2.16502e-05	0.0386553			ENSG00000007908.15_SELE	0.446361	0.297486	0.689906	0.073775		2.3338	3.2252	-0.891394		0.00430163	0.0083331	0.340682
ENSG00000007923.15_DNAJC11	1.43315e-05	1.25691e-05	1.23706e-05	1.43716e-05		-0.0955786	-0.216298	0.120719		0.356195	0.107202	0.391305			ENSG00000007923.15_DNAJC11	4.81424	4.17079	4.10083	4.82563		-0.103193	-0.234799	0.131606		1.52403e-07	1.23715e-05	0.0587785
ENSG00000007933.12_FMO3	0.000118594	0.000113862	0.000285165	0.000374547		-1.68819	-0.393349	-1.29484		1.52403e-07	0.00442901	6.93696e-07			ENSG00000007933.12_FMO3	49.5747	47.4181	131.427	178.258		-1.87802	-0.4397	-1.43832		1.52403e-07	3.09288e-06	1.61862e-07
ENSG00000007944.14_MYLIP	4.20531e-06	4.24089e-06	3.18176e-06	4.17115e-06		0.0178557	-0.390622	0.408477		0.795635	0.140237	0.021805			ENSG00000007944.14_MYLIP	1.27372	1.28503	0.946604	1.26397		0.0174713	-0.417135	0.434606		0.000919447	3.09288e-06	0.000164502
ENSG00000007952.17_NOX1	6.40099e-08	1.46323e-08	2.72935e-08	3.77545e-08		0.0586562	-0.468091	0.526748		0.873324	0.188274	0.308616			ENSG00000007952.17_NOX1	0.0152222	0.00333333	0.00658333	0.008975		0.0478674	-0.447094	0.494961		0.453876	0.0933478	0.217952
ENSG00000007968.6_E2F2	2.15372e-07	4.07082e-07	3.07646e-07	5.5936e-08		2.47612	2.45942	0.016695		2.1184e-05	0.00750616	0.299604			ENSG00000007968.6_E2F2	0.0532222	0.107583	0.0782708	0.01295		2.63429	2.59552	0.0387705		0.0011137	0.893639	0.0134926
ENSG00000008018.8_PSMB1	7.51451e-05	7.5323e-05	7.87277e-05	7.47666e-05		0.00899088	0.0744771	-0.0654862		0.72386	0.417582	0.490806			ENSG00000008018.8_PSMB1	29.6311	29.6865	31.1746	29.4287		0.0112353	0.0831461	-0.0719108		1.52403e-07	3.09288e-06	0.127466
ENSG00000008056.13_SYN1	4.46537e-07	4.47838e-07	5.64557e-07	2.09186e-07		1.0961	1.43233	-0.336238		0.0348646	0.128291	0.497715			ENSG00000008056.13_SYN1	0.115583	0.120306	0.151344	0.0523375		1.17219	1.53191	-0.359722		0.828365	0.947233	0.625219
ENSG00000008083.13_JARID2	3.02352e-06	2.86838e-06	2.43561e-06	2.84709e-06		0.0492455	-0.225204	0.27445		0.14585	0.00564451	0.00162686			ENSG00000008083.13_JARID2	0.891347	0.843111	0.705771	0.835375		0.0539893	-0.243224	0.297213		8.38175e-05	0.000170233	0.00303347
ENSG00000008086.11_CDKL5	2.56519e-06	3.47455e-06	3.09061e-06	3.20929e-06		-0.0877695	-0.0543639	-0.0334056		0.207851	0.627738	0.884076			ENSG00000008086.11_CDKL5	0.74825	1.0406	0.917583	0.951212		-0.0888094	-0.0519285	-0.0368809		0.000857179	0.000429911	0.0442247
ENSG00000008118.9_CAMK1G	1.44611e-07	1.94507e-07	3.96955e-07	5.07573e-07		-1.58183	-0.354643	-1.22719		0.0154515	0.304016	0.382504			ENSG00000008118.9_CAMK1G	0.0346667	0.0485833	0.105198	0.13415		-1.68832	-0.350741	-1.33758		0.00177759	0.0185325	0.669304
ENSG00000008128.22_CDK11A	1.12094e-05	9.91984e-06	1.07249e-05	9.26816e-06		0.188884	0.210616	-0.0217318		0.408141	0.496507	0.346371			ENSG00000008128.22_CDK11A	3.72261	3.2299	3.58627	2.99697		0.214028	0.258977	-0.0449497		0.00232351	0.00895699	0.175379
ENSG00000008130.15_NADK	3.33166e-05	2.79507e-05	3.29689e-05	2.0973e-05		0.546582	0.652574	-0.105992		4.57209e-06	0.00895699	0.723117			ENSG00000008130.15_NADK	12.1276	9.97231	12.0333	7.2819		0.601653	0.724645	-0.122991		0.000738849	0.0804211	0.415
ENSG00000008196.12_TFAP2B	0	2.2335e-08	0	5.22787e-09		1.09501	#NUM!	0		0.74743	0.315302	0.454186			ENSG00000008196.12_TFAP2B	0	0.00544444	0	0.001175		1.21212	#NUM!	0		0.74743	0.315302	0.454186
ENSG00000008197.4_TFAP2D	0	0	0	0		0	0	0		NA	NA	NA			ENSG00000008197.4_TFAP2D	0	0	0	0		0	0	0		NA	NA	NA
ENSG00000008226.19_DLEC1	1.39905e-06	1.10269e-06	3.03015e-06	2.32715e-06		-0.895633	0.380823	-1.27646		0.00517682	0.87176	0.000122877			ENSG00000008226.19_DLEC1	0.392861	0.305333	0.902687	0.676125		-0.953661	0.416937	-1.3706		0.00010245	0.0601401	0.0420391
ENSG00000008256.15_CYTH3	4.59252e-06	3.95973e-06	2.91072e-06	3.55076e-06		0.268175	-0.286754	0.554929		0.0641767	0.0930896	0.000794444			ENSG00000008256.15_CYTH3	1.39996	1.19601	0.859333	1.06261		0.288659	-0.306326	0.594985		0.0648285	0.000207223	0.00160752
ENSG00000008277.14_ADAM22	6.44106e-07	6.80259e-07	5.14751e-07	6.68394e-07		-0.0134703	-0.376824	0.363354		0.832196	0.313618	0.0386553			ENSG00000008277.14_ADAM22	0.170389	0.180611	0.134948	0.178663		-0.0257658	-0.404834	0.379068		0.143203	0.00128241	0.000537466
ENSG00000008282.8_SYPL1	4.12947e-05	4.7064e-05	2.62275e-05	1.41621e-05		1.64134	0.889051	0.752291		1.52403e-07	5.87648e-05	5.99122e-05			ENSG00000008282.8_SYPL1	15.3214	17.738	9.30666	4.74808		1.79965	0.97092	0.828726		0.000788779	0.722343	3.58872e-05
ENSG00000008283.15_CYB561	6.53073e-06	6.40313e-06	5.46054e-06	2.88436e-06		1.16483	0.92079	0.244038		6.09612e-07	3.09288e-06	0.0478654			ENSG00000008283.15_CYB561	2.05606	2.00362	1.68535	0.848237		1.25883	0.990512	0.268314		0.0012087	0.843147	0.00214409
ENSG00000008294.20_SPAG9	3.50133e-05	3.72665e-05	3.48573e-05	4.41393e-05		-0.288472	-0.340606	0.0521337		0.000468791	0.00442901	0.983383			ENSG00000008294.20_SPAG9	12.7566	13.6755	12.7067	16.4608		-0.31674	-0.373445	0.0567055		1.75841e-05	3.09288e-06	0.848851
ENSG00000008300.16_CELSR3	4.41738e-07	5.20501e-07	3.70661e-07	1.53024e-07		1.65264	1.27634	0.376296		6.85813e-06	0.000429911	0.231598			ENSG00000008300.16_CELSR3	0.114083	0.136833	0.0949583	0.036825		1.76845	1.36661	0.401842		0.0139815	0.0581173	0.000540567
ENSG00000008311.14_AASS	3.49492e-05	2.30843e-05	4.20309e-05	0.000126003		-2.1185	-1.58394	-0.534565		1.52403e-07	3.09288e-06	0.0276027			ENSG00000008311.14_AASS	12.9316	8.18742	15.667	52.6125		-2.31686	-1.74768	-0.569185		1.52403e-07	3.09288e-06	0.0193121
ENSG00000008323.15_PLEKHG6	2.97038e-06	3.27479e-06	5.15266e-06	2.62228e-06		0.251918	0.974494	-0.722576		0.3318	0.00895699	0.021805			ENSG00000008323.15_PLEKHG6	0.876667	0.977458	1.60119	0.767312		0.272852	1.06126	-0.788404		0.0328507	0.530813	0.319494
ENSG00000008324.11_SS18L2	1.20688e-05	1.05359e-05	1.40217e-05	1.1551e-05		-0.031394	0.279635	-0.311029		0.58762	0.0249163	0.0386553			ENSG00000008324.11_SS18L2	3.99512	3.46825	4.73317	3.80315		-0.0273667	0.315611	-0.342978		4.09964e-05	6.18576e-06	0.32515
ENSG00000008382.15_MPND	7.21762e-06	6.64689e-06	1.51977e-05	1.3237e-05		-0.933182	0.199271	-1.13245		6.85813e-06	0.282934	1.56544e-05			ENSG00000008382.15_MPND	2.29071	2.10513	5.14371	4.41229		-1.00539	0.221282	-1.22667		1.77243e-05	0.00684642	0.00921986
ENSG00000008394.12_MGST1	0.000534777	0.000516787	0.000508029	0.00042796		0.296989	0.247436	0.0495533		0.0452208	0.0299608	0.983383			ENSG00000008394.12_MGST1	268.469	257.458	252.237	207.555		0.341368	0.281288	0.0600798		2.1184e-05	0.0299608	0.0386553
ENSG00000008405.11_CRY1	5.85257e-06	5.81321e-06	7.49538e-06	4.68172e-06		0.317171	0.678962	-0.361791		0.109183	0.00895699	0.19996			ENSG00000008405.11_CRY1	1.82346	1.81718	2.39093	1.43205		0.34611	0.739488	-0.393378		0.0509556	0.0862796	0.983107
ENSG00000008438.4_PGLYRP1	3.38395e-08	5.74519e-08	3.30163e-08	1.64446e-07		-1.84907	-2.31637	0.467299		0.0623595	0.05333	0.566615			ENSG00000008438.4_PGLYRP1	0.00847222	0.0144167	0.00841667	0.0414875		-1.85803	-2.30136	0.443327		0.0353599	0.0233121	0.519138
ENSG00000008441.16_NFIX	7.73937e-06	8.1646e-06	9.78087e-06	7.90084e-06		0.00930911	0.307957	-0.298648		0.832196	0.538659	0.32515			ENSG00000008441.16_NFIX	2.46619	2.60921	3.21543	2.5201		0.0100413	0.351529	-0.341488		0.000202122	0.0249163	1
ENSG00000008513.14_ST3GAL1	4.37505e-05	3.67476e-05	7.05441e-05	0.000104025		-1.3699	-0.560331	-0.80957		1.52403e-07	0.000429911	0.000192639			ENSG00000008513.14_ST3GAL1	16.326	13.5313	27.6824	42.4726		-1.50845	-0.617563	-0.890883		1.52403e-07	3.09288e-06	0.000239302
ENSG00000008516.16_MMP25	1.53163e-06	1.71126e-06	1.30618e-06	5.86677e-07		1.46664	1.15471	0.311928		0.000369882	0.817433	0.00555174			ENSG00000008516.16_MMP25	0.433	0.491931	0.39074	0.156062		1.56722	1.32408	0.243138		0.0390222	0.0597782	0.00396928
ENSG00000008517.16_IL32	0.000396822	0.00034164	0.000125173	2.3433e-05		3.97791	2.41731	1.5606		1.52403e-07	0.00030001	8.60183e-06			ENSG00000008517.16_IL32	191.248	161.456	53.966	8.25059		4.41782	2.70948	1.70834		1.52403e-07	0.00343619	2.74241e-05
ENSG00000008710.19_PKD1	1.50818e-05	1.62791e-05	1.66613e-05	1.4506e-05		0.112315	0.199845	-0.0875298		0.94371	0.92287	0.917057			ENSG00000008710.19_PKD1	5.14169	5.53956	5.72773	4.88156		0.129666	0.23062	-0.100955		0.000507844	0.0249163	0.484816
ENSG00000008735.13_MAPK8IP2	3.4483e-07	2.65651e-07	3.29638e-07	6.81903e-08		2.16231	2.27324	-0.110935		0.000100281	0.0227602	0.915705			ENSG00000008735.13_MAPK8IP2	0.0880972	0.0666389	0.0850625	0.0160375		2.27029	2.40707	-0.136785		0.00198289	0.589858	0.0556521
ENSG00000008838.19_MED24	1.25249e-05	1.4859e-05	1.4454e-05	1.14239e-05		0.261271	0.339407	-0.0781366		0.0799789	0.202967	1			ENSG00000008838.19_MED24	4.1599	5.00303	4.88527	3.75608		0.286583	0.379213	-0.0926295		0.000132591	0.00442901	0.631508
ENSG00000008853.16_RHOBTB2	3.07419e-06	3.18467e-06	2.64213e-06	2.58812e-06		0.273998	0.0297961	0.244202		0.0986644	0.92287	0.134493			ENSG00000008853.16_RHOBTB2	0.908931	0.945667	0.775802	0.759038		0.288863	0.0315175	0.257345		0.203631	0.0160358	0.0261493
ENSG00000008869.11_HEATR5B	1.00172e-05	1.26428e-05	1.11664e-05	1.00569e-05		0.171966	0.15099	0.0209756		0.225868	0.140237	0.723117			ENSG00000008869.11_HEATR5B	3.25546	4.21349	3.6678	3.27036		0.191454	0.165465	0.0259886		0.000113291	3.09288e-06	0.484816
ENSG00000008952.16_SEC62	4.33257e-05	4.14055e-05	5.67753e-05	7.83679e-05		-0.887371	-0.464999	-0.422372		1.52403e-07	5.87648e-05	0.0170641			ENSG00000008952.16_SEC62	16.141	15.328	21.7577	31.0043		-0.978535	-0.51094	-0.467595		1.52403e-07	3.09288e-06	0.00314635
ENSG00000008988.9_RPS20	0.000333219	0.000363641	0.00033119	0.000447966		-0.36252	-0.43573	0.07321		0.000225099	2.16502e-05	0.786501			ENSG00000008988.9_RPS20	156.464	172.905	155.183	218.315		-0.406702	-0.492436	0.0857336		1.52403e-07	3.09288e-06	0.248642
ENSG00000009307.15_CSDE1	9.61944e-05	0.000105294	9.89928e-05	0.000127099		-0.335258	-0.360561	0.0253023		2.95662e-05	3.09288e-06	0.950179			ENSG00000009307.15_CSDE1	38.9329	43.0174	40.1174	53.0118		-0.371566	-0.402085	0.0305184		1.52403e-07	3.09288e-06	0.235833
ENSG00000009335.17_UBE3C	2.63207e-05	2.91086e-05	2.21219e-05	2.11342e-05		0.391069	0.0658958	0.325173		2.1184e-05	0.771303	0.000955728			ENSG00000009335.17_UBE3C	9.33336	10.4349	7.72628	7.34282		0.428779	0.073439	0.35534		0.000132591	0.000429911	0.00498828
ENSG00000009413.15_REV3L	1.39296e-05	1.46026e-05	1.20086e-05	1.56594e-05		-0.134439	-0.382963	0.248524		0.190867	0.0299608	0.19996			ENSG00000009413.15_REV3L	4.66801	4.91574	3.97451	5.29925		-0.145198	-0.415011	0.269813		3.04806e-07	3.09288e-06	0.0115977
ENSG00000009694.13_TENM1	3.08679e-06	3.48526e-06	8.96339e-06	1.11141e-05		-1.75798	-0.31028	-1.4477		1.82883e-06	0.107202	1.16772e-05			ENSG00000009694.13_TENM1	0.920944	1.0586	2.89942	3.64926		-1.88244	-0.331842	-1.5506		1.75375e-05	6.18576e-06	0.000884123
ENSG00000009709.11_PAX7	0	0	0	0		0	0	0		NA	NA	NA			ENSG00000009709.11_PAX7	0	0	0	0		0	0	0		NA	NA	NA
ENSG00000009724.16_MASP2	7.00102e-05	5.77831e-05	8.08575e-05	8.68413e-05		-0.442641	-0.102999	-0.339642		0.000468791	0.0804211	0.0115977			ENSG00000009724.16_MASP2	27.3937	22.2406	32.1187	34.7565		-0.485947	-0.113869	-0.372078		1.52403e-07	3.09288e-06	0.00429118
ENSG00000009765.14_IYD	8.30048e-06	7.13007e-06	2.16515e-05	3.72784e-05		-2.27255	-0.783872	-1.48868		1.52403e-07	2.16502e-05	1.61862e-07			ENSG00000009765.14_IYD	2.66865	2.26538	7.54913	13.6823		-2.47147	-0.857929	-1.61354		1.52403e-07	3.09288e-06	3.21412e-06
ENSG00000009780.15_FAM76A	3.49095e-06	3.22086e-06	4.40926e-06	1.09125e-05		-1.7012	-1.30737	-0.393834		1.52403e-07	3.09288e-06	0.00044489			ENSG00000009780.15_FAM76A	1.04201	0.953903	1.33927	3.584		-1.84452	-1.42012	-0.424396		1.76307e-05	3.09288e-06	0.898873
ENSG00000009790.14_TRAF3IP3	3.42108e-06	7.56015e-06	4.17826e-06	4.19269e-06		0.389092	-0.00497361	0.394066		0.435657	0.496507	0.884076			ENSG00000009790.14_TRAF3IP3	1.02114	2.50843	1.27049	1.2709		0.473642	-0.00046597	0.474108		0.00364365	0.000207223	0.219418
ENSG00000009830.11_POMT2	6.81282e-06	6.51062e-06	6.61226e-06	5.6691e-06		0.232774	0.222024	0.0107498		0.190867	0.346279	0.950179			ENSG00000009830.11_POMT2	2.14554	2.04031	2.08281	1.76161		0.248623	0.241636	0.00698669		0.0110267	0.02058	0.211675
ENSG00000009844.15_VTA1	1.43767e-05	1.33891e-05	1.76955e-05	2.07142e-05		-0.577312	-0.227241	-0.35007		1.82883e-06	0.180194	0.0430606			ENSG00000009844.15_VTA1	4.83614	4.46768	6.09502	7.18429		-0.627022	-0.237214	-0.389808		1.52403e-07	3.09288e-06	0.266513
ENSG00000009950.15_MLXIPL	4.24491e-05	3.57383e-05	8.27812e-05	5.91141e-05		-0.596564	0.485803	-1.08237		0.000590714	0.821204	0.0346271			ENSG00000009950.15_MLXIPL	16.4362	13.355	34.2542	22.7153		-0.608778	0.592619	-1.2014		1.06682e-06	0.0503243	0.0430606
ENSG00000009954.10_BAZ1B	1.75165e-05	1.73461e-05	1.63218e-05	1.7221e-05		0.0175115	-0.0773737	0.0948852		0.688786	0.313618	0.231598			ENSG00000009954.10_BAZ1B	5.97975	5.91321	5.53124	5.87071		0.0185001	-0.0859328	0.104433		1.52403e-07	3.09288e-06	0.0530969
ENSG00000010017.12_RANBP9	1.159e-05	1.25662e-05	1.20182e-05	1.40806e-05		-0.221315	-0.228489	0.00717463		0.00517682	0.00895699	0.75461			ENSG00000010017.12_RANBP9	3.81458	4.16964	3.96904	4.7153		-0.240198	-0.248559	0.00836117		1.52403e-07	3.09288e-06	0.0787915
ENSG00000010030.13_ETV7	1.19368e-06	1.17285e-06	9.45871e-07	3.47668e-07		1.76699	1.44393	0.323059		0.00155141	0.000831985	0.517585			ENSG00000010030.13_ETV7	0.329667	0.333167	0.257698	0.0897		1.88547	1.5225	0.362965		0.030639	0.692132	0.0377059
ENSG00000010072.15_SPRTN	5.66784e-06	5.21975e-06	5.4804e-06	5.38756e-06		0.0149804	0.0246489	-0.0096685		0.94371	0.771303	0.884076			ENSG00000010072.15_SPRTN	1.75794	1.60563	1.69371	1.66419		0.0151751	0.0253675	-0.0101924		3.35502e-05	3.09288e-06	0.0076396
ENSG00000010165.19_METTL13	7.65678e-06	7.45321e-06	6.86273e-06	6.00317e-06		0.331706	0.193057	0.138649		0.00723472	0.180194	0.146098			ENSG00000010165.19_METTL13	2.43508	2.36428	2.16079	1.87109		0.358965	0.207683	0.151282		0.00342547	0.00030001	0.00283116
ENSG00000010219.13_DYRK4	1.29166e-05	1.35748e-05	1.10751e-05	1.26355e-05		0.0680371	-0.190171	0.258208		0.435657	0.0503243	0.0478654			ENSG00000010219.13_DYRK4	4.29775	4.54457	3.63774	4.19141		0.0769883	-0.204394	0.281383		0.000113291	8.69382e-05	0.00138922
ENSG00000010244.18_ZNF207	5.68286e-05	7.00045e-05	4.62314e-05	5.53862e-05		0.195333	-0.260653	0.455986		0.132742	0.000831985	2.74241e-05			ENSG00000010244.18_ZNF207	21.7552	27.3703	17.3031	21.1252		0.217505	-0.287935	0.50544		2.19736e-05	3.09288e-06	0.0140539
ENSG00000010256.10_UQCRC1	8.43854e-05	7.67487e-05	9.51108e-05	8.07133e-05		-0.00261684	0.236803	-0.23942		0.58762	0.02058	0.00268125			ENSG00000010256.10_UQCRC1	33.6758	30.3024	38.3685	32.0927		-0.00466489	0.257678	-0.262342		6.09612e-07	0.00013918	0.00136748
ENSG00000010270.13_STARD3NL	1.00732e-05	9.54765e-06	8.66365e-06	7.5432e-06		0.379136	0.199797	0.179339		0.00613285	0.456151	0.368427			ENSG00000010270.13_STARD3NL	3.28457	3.09449	2.79475	2.39376		0.414063	0.223439	0.190624		0.00722124	3.09288e-06	0.00160946
ENSG00000010278.12_CD9	3.31204e-05	3.72743e-05	2.13155e-05	1.63992e-05		1.10184	0.378283	0.723561		5.57795e-05	0.346279	0.00578203			ENSG00000010278.12_CD9	12.0781	13.8063	7.47314	5.57929		1.21393	0.421633	0.792296		0.555432	0.0111529	0.00192815
ENSG00000010282.14_HHATL	1.53054e-07	1.03074e-07	2.39641e-07	8.91417e-09		3.84462	4.74863	-0.904011		0.0534393	0.333984	0.761009			ENSG00000010282.14_HHATL	0.0384722	0.0257222	0.0647083	0.0019875		4.01342	5.02492	-1.0115		0.0815868	0.400634	0.527409
ENSG00000010292.12_NCAPD2	5.26611e-06	6.05793e-06	5.90918e-06	4.36065e-06		0.376773	0.438415	-0.0616422		0.0135003	0.140237	0.490806			ENSG00000010292.12_NCAPD2	1.62382	1.89311	1.84867	1.32467		0.408678	0.480847	-0.0721683		0.0144344	0.0376348	0.156096
ENSG00000010295.19_IFFO1	5.96908e-06	5.93e-06	5.2831e-06	4.2388e-06		0.489122	0.317729	0.171394		2.89566e-06	0.417582	0.0022777			ENSG00000010295.19_IFFO1	1.86504	1.84322	1.63842	1.28346		0.530703	0.352261	0.178442		0.0550298	0.00564451	0.00486566
ENSG00000010310.8_GIPR	5.01113e-07	8.7208e-07	2.1789e-07	1.35756e-07		2.33845	0.682582	1.65587		1.06682e-06	0.715317	0.000753721			ENSG00000010310.8_GIPR	0.130861	0.237	0.0553542	0.0328		2.48739	0.754996	1.7324		0.00245769	0.0258889	1.01488e-05
ENSG00000010318.20_PHF7	3.19716e-06	2.83292e-06	5.27689e-06	5.8686e-06		-0.960839	-0.153329	-0.807511		1.52403e-07	0.22763	2.0834e-05			ENSG00000010318.20_PHF7	0.949542	0.838958	1.62831	1.82432		-1.02861	-0.163985	-0.864627		1.76775e-05	0.00013918	0.0753061
ENSG00000010319.6_SEMA3G	1.394e-06	1.02007e-06	5.59542e-07	3.70395e-07		1.70433	0.595183	1.10915		0.000225099	0.582414	0.00429118			ENSG00000010319.6_SEMA3G	0.394069	0.283167	0.150594	0.09485		1.83594	0.666942	1.169		0.0718671	0.0173526	0.00128421
ENSG00000010322.15_NISCH	1.78445e-05	1.90479e-05	1.68618e-05	1.98989e-05		-0.109365	-0.238932	0.129567		0.0641767	0.0691507	0.146098			ENSG00000010322.15_NISCH	6.13436	6.54983	5.77715	6.87475		-0.116347	-0.25095	0.134603		1.52403e-07	0.000207223	0.0948657
ENSG00000010327.10_STAB1	7.20475e-05	6.98673e-05	3.53715e-05	4.48679e-05		0.66127	-0.343097	1.00437		0.000132591	0.0137695	6.28951e-06			ENSG00000010327.10_STAB1	28.3584	27.3581	12.9776	16.7853		0.73091	-0.371168	1.10208		0.0135003	3.71146e-05	2.74241e-05
ENSG00000010361.13_FUZ	3.93841e-06	3.13689e-06	4.00756e-06	4.60647e-06		-0.380871	-0.200937	-0.179934		0.00251968	0.159327	0.851285			ENSG00000010361.13_FUZ	1.18651	0.929986	1.21908	1.40508		-0.408967	-0.20485	-0.204116		1.76775e-05	0.000207223	0.458594
ENSG00000010379.15_SLC6A13	4.25822e-06	3.21632e-06	1.21844e-05	1.87005e-05		-2.32302	-0.618046	-1.70497		1.52403e-07	0.00264751	4.50902e-06			ENSG00000010379.15_SLC6A13	1.31978	0.965333	4.05098	6.43564		-2.49382	-0.667812	-1.82601		1.77243e-05	3.09288e-06	0.00029471
ENSG00000010404.17_IDS	1.48682e-05	1.3009e-05	1.1313e-05	1.37843e-05		0.0160616	-0.285047	0.301109		0.94371	0.00714456	0.00314635			ENSG00000010404.17_IDS	5.00639	4.32643	3.7141	4.60973		0.0176323	-0.311666	0.329299		5.07775e-05	3.09288e-06	0.00214409
ENSG00000010438.16_PRSS3	3.97793e-06	3.65381e-06	3.381e-06	1.79015e-06		1.09193	0.917371	0.174564		0.0238332	0.346279	0.661522			ENSG00000010438.16_PRSS3	1.21218	1.12261	1.031	0.509825		1.19522	1.01597	0.179249		0.44281	0.391204	0.132795
ENSG00000010539.11_ZNF200	4.52593e-06	4.15026e-06	3.28188e-06	3.28698e-06		0.400299	-0.00223816	0.402537		0.00113662	0.496507	0.0132244			ENSG00000010539.11_ZNF200	1.37779	1.25714	0.977719	0.976025		0.432775	0.00250142	0.430274		0.0980514	0.000169511	2.74241e-05
ENSG00000010610.9_CD4	1.55752e-05	1.68829e-05	2.14235e-05	3.71875e-05		-1.19624	-0.795621	-0.400616		2.89566e-06	3.09288e-06	0.021805			ENSG00000010610.9_CD4	5.27129	5.78985	7.47151	13.6399		-1.30233	-0.868359	-0.433972		1.52403e-07	3.09288e-06	0.248642
ENSG00000010626.14_LRRC23	2.04338e-06	2.30626e-06	2.19201e-06	2.69111e-06		-0.307308	-0.295945	-0.0113629		0.190867	0.313618	0.661522			ENSG00000010626.14_LRRC23	0.587931	0.668625	0.637385	0.790063		-0.330564	-0.309801	-0.0207635		0.00130424	3.71146e-05	0.218904
ENSG00000010671.15_BTK	5.07456e-06	4.19148e-06	3.28058e-06	3.01604e-06		0.619295	0.121293	0.498002		2.95662e-05	0.974236	0.00578203			ENSG00000010671.15_BTK	1.55988	1.26761	0.977438	0.890025		0.667602	0.135159	0.532444		0.980869	0.000221124	1.72506e-05
ENSG00000010704.18_HFE	7.92625e-06	7.94302e-06	8.37317e-06	8.4189e-06		-0.0854679	-0.00785875	-0.0776091		0.207851	0.87176	0.215376			ENSG00000010704.18_HFE	2.52674	2.542	2.68008	2.6988		-0.090692	-0.0100402	-0.0806518		2.1184e-05	1.23715e-05	0.146098
ENSG00000010803.16_SCMH1	1.0271e-05	1.11409e-05	9.29866e-06	1.05914e-05		0.0155168	-0.187804	0.203321		0.795635	0.159327	0.231598			ENSG00000010803.16_SCMH1	3.35124	3.66685	3.01564	3.46254		0.0192474	-0.199368	0.218615		1.82883e-06	0.000207223	0.03095
ENSG00000010810.17_FYN	1.54424e-05	1.98127e-05	2.02917e-05	2.98755e-05		-0.76113	-0.55807	-0.20306		2.1184e-05	6.18576e-06	0.024561			ENSG00000010810.17_FYN	5.21747	6.91321	7.02766	10.7266		-0.822536	-0.610081	-0.212455		1.06682e-06	3.09288e-06	0.446009
ENSG00000010818.9_HIVEP2	4.91413e-06	6.25111e-06	4.39758e-06	3.83155e-06		0.543015	0.198782	0.344233		5.57795e-05	0.821204	0.00314635			ENSG00000010818.9_HIVEP2	1.50568	1.95685	1.34296	1.15121		0.588671	0.22226	0.366411		0.0647918	0.00343619	0.00120007
ENSG00000010932.16_FMO1	1.38251e-06	1.67463e-06	3.58739e-06	6.09468e-07		1.32656	2.55731	-1.23076		0.00364365	0.00264751	0.00429118			ENSG00000010932.16_FMO1	0.3895	0.477333	1.08702	0.161125		1.42757	2.75413	-1.32655		0.203445	0.0227602	0.0489851
ENSG00000011007.12_ELOA	1.61412e-05	1.39485e-05	1.56046e-05	2.01018e-05		-0.41805	-0.365349	-0.0527009		6.85813e-06	1.23715e-05	0.490806			ENSG00000011007.12_ELOA	5.47172	4.66835	5.26539	6.9514		-0.455308	-0.400764	-0.0545435		1.52403e-07	3.09288e-06	0.252985
ENSG00000011009.10_LYPLA2	2.13219e-05	2.00949e-05	1.54086e-05	1.02513e-05		1.0144	0.587923	0.426479		1.52403e-07	0.0011289	0.00314635			ENSG00000011009.10_LYPLA2	7.41622	6.95282	5.20805	3.34063		1.10477	0.640626	0.464148		0.0400161	0.0358279	0.00162686
ENSG00000011021.21_CLCN6	4.88302e-06	4.72942e-06	5.42321e-06	5.01641e-06		-0.061751	0.112493	-0.174244		0.381642	0.627738	0.917057			ENSG00000011021.21_CLCN6	1.49889	1.44382	1.68548	1.54118		-0.0668861	0.129128	-0.196014		7.58344e-05	0.00264751	0.196496
ENSG00000011028.13_MRC2	6.04909e-06	6.65419e-06	5.477e-06	4.70099e-06		0.434164	0.220421	0.213743		0.0238332	0.92287	0.021805			ENSG00000011028.13_MRC2	1.88692	2.09613	1.72001	1.4416		0.4662	0.254746	0.211453		0.362109	0.02058	0.0115977
ENSG00000011052.21_NME1-NME2	1.99262e-06	1.9988e-06	1.63068e-06	1.41612e-06		0.494959	0.20353	0.291429		0.301951	0.712476	0.509066			ENSG00000011052.21_NME1-NME2	0.580069	0.585514	0.478646	0.403038		0.532066	0.248044	0.284022		0.614075	0.131648	0.130375
ENSG00000011083.8_SLC6A7	3.64291e-08	4.70125e-08	1.03177e-08	1.62233e-08		1.3627	-0.652951	2.01565		0.430192	0.281109	0.056685			ENSG00000011083.8_SLC6A7	0.00863889	0.0111389	0.0024375	0.003675		1.42806	-0.592342	2.02041		0.457877	0.201606	0.0356135
ENSG00000011105.12_TSPAN9	1.49579e-05	1.33623e-05	1.9104e-05	2.08256e-05		-0.556526	-0.124486	-0.43204		1.47831e-05	0.180194	0.0170641			ENSG00000011105.12_TSPAN9	5.04496	4.45708	6.59409	7.22466		-0.604693	-0.131756	-0.472937		1.52403e-07	9.96496e-05	0.171503
ENSG00000011114.14_BTBD7	8.98318e-06	9.89414e-06	8.08882e-06	7.39047e-06		0.352915	0.130263	0.222652		0.000173282	0.122911	0.000955728			ENSG00000011114.14_BTBD7	2.89343	3.21003	2.57832	2.34262		0.381501	0.138307	0.243194		0.00465487	0.000221124	0.000704554
ENSG00000011132.11_APBA3	5.46702e-06	5.50646e-06	5.56315e-06	5.27459e-06		0.0568908	0.0768434	-0.0199526		0.620606	0.582414	0.304764			ENSG00000011132.11_APBA3	1.69361	1.70162	1.73172	1.62723		0.0610982	0.0897909	-0.0286927		0.000605584	0.0033258	0.0149037
ENSG00000011143.16_MKS1	4.58313e-06	5.04808e-06	6.22462e-06	5.13594e-06		-0.0929109	0.277357	-0.370268		0.408141	0.159327	0.0170641			ENSG00000011143.16_MKS1	1.39851	1.54981	1.94754	1.58052		-0.100511	0.30125	-0.401761		0.000113291	0.00013918	0.949351
ENSG00000011198.7_ABHD5	1.16993e-05	9.88284e-06	1.21187e-05	1.54959e-05		-0.522049	-0.35465	-0.167399		0.00723472	0.22763	0.123589			ENSG00000011198.7_ABHD5	3.86063	3.20771	4.00687	5.26132		-0.574056	-0.392949	-0.181107		1.77243e-05	8.69382e-05	0.498051
ENSG00000011201.11_ANOS1	1.92214e-06	1.59605e-06	8.0004e-07	7.64031e-07		1.20313	0.0664405	1.13669		0.000369882	0.87176	0.000192639			ENSG00000011201.11_ANOS1	0.551597	0.450056	0.215281	0.205625		1.28429	0.066207	1.21809		0.118971	0.000591298	1.41458e-05
ENSG00000011243.17_AKAP8L	1.94467e-05	2.20682e-05	1.98817e-05	2.0826e-05		-0.00475795	-0.0669463	0.0621883		0.190867	0.254303	0.464769			ENSG00000011243.17_AKAP8L	6.74294	7.70032	6.89295	7.22561		-0.000794993	-0.0679988	0.0672038		3.04806e-07	0.00030001	0.235833
ENSG00000011258.15_MBTD1	6.99643e-06	8.53386e-06	9.88369e-06	9.32868e-06		-0.26466	0.083378	-0.348038		0.00517682	0.346279	0.0101454			ENSG00000011258.15_MBTD1	2.20801	2.74713	3.21284	3.01475		-0.283113	0.0918124	-0.374925		4.132e-05	3.09288e-06	0.64138
ENSG00000011260.13_UTP18	1.14655e-05	1.09768e-05	1.14997e-05	1.08278e-05		0.0514787	0.0868569	-0.0353782		0.555432	0.417582	0.490806			ENSG00000011260.13_UTP18	3.77389	3.59536	3.7809	3.5431		0.0565056	0.0937159	-0.0372103		2.19736e-05	8.69382e-05	0.0478654
ENSG00000011275.18_RNF216	8.64385e-06	8.91914e-06	8.74171e-06	1.12285e-05		-0.354623	-0.361174	0.00655124		6.09612e-07	0.00030001	0.517585			ENSG00000011275.18_RNF216	2.77376	2.86821	2.80509	3.68559		-0.385695	-0.393846	0.00815057		1.77243e-05	3.09288e-06	0.0222244
ENSG00000011295.15_TTC19	1.87776e-05	2.09691e-05	2.15278e-05	2.13838e-05		-0.10568	0.00968632	-0.115367		0.0641767	0.92287	0.0430606			ENSG00000011295.15_TTC19	6.45226	7.28007	7.47953	7.4376		-0.115332	0.0081107	-0.123443		1.52403e-07	3.09288e-06	0.950179
ENSG00000011304.19_PTBP1	3.77671e-05	3.80735e-05	3.04141e-05	2.62887e-05		0.528526	0.210294	0.318232		2.89566e-06	0.974236	0.0101454			ENSG00000011304.19_PTBP1	13.8866	13.9873	10.9971	9.32689		0.579445	0.23766	0.341785		4.57209e-06	0.00564451	0.0346271
ENSG00000011332.19_DPF1	1.9181e-08	4.37622e-08	9.61871e-08	1.24944e-08		1.33277	2.94457	-1.61179		0.311745	1	0.388965			ENSG00000011332.19_DPF1	0.00447222	0.0103333	0.0251458	0.002875		1.3645	3.12869	-1.76418		0.384583	1	0.388322
ENSG00000011347.9_SYT7	1.57994e-05	7.01598e-06	2.404e-05	1.44588e-05		-0.341942	0.733486	-1.07543		0.308478	0.159327	0.00162686			ENSG00000011347.9_SYT7	5.4441	2.23347	8.66361	4.93766		-0.363179	0.811141	-1.17432		0.00466051	0.496507	0.0325108
ENSG00000011376.9_LARS2	7.09224e-06	6.73792e-06	7.53369e-06	6.98192e-06		-0.013878	0.109732	-0.12361		0.906311	0.346279	0.231598			ENSG00000011376.9_LARS2	2.23953	2.11658	2.39116	2.20169		-0.015569	0.119099	-0.134668		2.71128e-05	9.27865e-05	0.168683
ENSG00000011405.13_PIK3C2A	2.36615e-05	2.48016e-05	2.00316e-05	2.21403e-05		0.130211	-0.144401	0.274613		0.286222	0.456151	0.0948657			ENSG00000011405.13_PIK3C2A	8.3101	8.75383	6.95608	7.72619		0.143121	-0.151481	0.294603		3.35502e-05	0.000114101	0.0198805
ENSG00000011422.11_PLAUR	8.02594e-06	8.3023e-06	3.75502e-06	1.6387e-06		2.31674	1.19627	1.12048		1.52403e-07	0.00151861	2.74241e-05			ENSG00000011422.11_PLAUR	2.56571	2.66706	1.14558	0.463725		2.49623	1.30474	1.19149		1.76775e-05	0.597533	0.000106903
ENSG00000011426.10_ANLN	1.88839e-06	2.26504e-06	2.87272e-06	1.04661e-06		0.988584	1.4567	-0.468115		0.0135003	0.00030001	0.0430606			ENSG00000011426.10_ANLN	0.541333	0.666569	0.849646	0.2883		1.06686	1.55929	-0.492429		0.548515	0.187	0.48467
ENSG00000011451.17_WIZ	5.66063e-06	5.56789e-06	5.85606e-06	3.14382e-06		0.836575	0.897409	-0.0608337		4.57209e-06	0.0168995	0.439492			ENSG00000011451.17_WIZ	1.75996	1.72592	1.84259	0.930813		0.904958	0.985176	-0.0802172		0.230469	0.276469	0.127424
ENSG00000011454.16_RABGAP1	1.37747e-05	1.70137e-05	1.27076e-05	1.55801e-05		-0.0173175	-0.294019	0.276702		0.869119	0.00895699	0.0430606			ENSG00000011454.16_RABGAP1	4.60896	5.8086	4.21693	5.26715		-0.0160777	-0.32083	0.304753		1.52403e-07	3.09288e-06	0.00885096
ENSG00000011465.16_DCN	0.000245378	0.000247395	0.000128622	0.000244123		0.0133167	-0.924474	0.937791		0.759494	0.000600019	0.000542147			ENSG00000011465.16_DCN	110.871	113.572	54.3036	110.548		0.0216794	-1.02555	1.04723		2.1184e-05	3.09288e-06	0.00367994
ENSG00000011478.11_QPCTL	2.0667e-06	1.97794e-06	2.56481e-06	1.78571e-06		0.179514	0.522353	-0.342839		0.464182	0.00714456	0.024561			ENSG00000011478.11_QPCTL	0.59325	0.565472	0.748031	0.506975		0.192548	0.561184	-0.368636		0.0027077	0.0160657	0.625915
ENSG00000011485.14_PPP5C	1.86669e-05	1.96814e-05	1.65559e-05	1.88153e-05		0.0272543	-0.184561	0.211815		0.688786	0.02058	0.0170641			ENSG00000011485.14_PPP5C	6.41435	6.80485	5.64977	6.4706		0.0306629	-0.195707	0.22637		1.77243e-05	3.71146e-05	0.0325108
ENSG00000011523.13_CEP68	6.80692e-06	7.41685e-06	5.42136e-06	5.73686e-06		0.309972	-0.081606	0.391578		0.00613285	0.313618	0.000955728			ENSG00000011523.13_CEP68	2.14401	2.351	1.67253	1.77936		0.336965	-0.0893273	0.426292		0.0018274	3.09288e-06	0.000706493
ENSG00000011566.14_MAP4K3	2.0466e-05	2.55e-05	1.42486e-05	1.84072e-05		0.320293	-0.369456	0.68975		0.0180558	0.00151861	1.56544e-05			ENSG00000011566.14_MAP4K3	7.08929	9.08989	4.77918	6.3147		0.357352	-0.401952	0.759304		0.000289413	3.09288e-06	7.6584e-05
ENSG00000011590.13_ZBTB32	6.40866e-07	1.03597e-06	7.83973e-07	1.09533e-06		-0.385629	-0.482492	0.0968625		0.174884	0.0691507	0.75461			ENSG00000011590.13_ZBTB32	0.171458	0.283917	0.211365	0.300262		-0.399169	-0.506491	0.107321		0.000931086	0.000250616	0.111839
ENSG00000011600.11_TYROBP	4.86834e-05	4.62593e-05	3.47216e-05	3.31417e-05		0.518409	0.0671858	0.451223		0.0310676	0.538659	0.0649382			ENSG00000011600.11_TYROBP	18.411	17.4996	12.7546	12.0318		0.577557	0.0841641	0.493393		0.0238332	2.16502e-05	0.0865373
ENSG00000011638.10_TMEM159	3.60595e-06	3.57626e-06	1.86135e-06	2.76529e-06		0.376997	-0.571077	0.948075		0.14585	0.0804211	0.0022777			ENSG00000011638.10_TMEM159	1.08054	1.07665	0.534427	0.814187		0.405723	-0.607368	1.01309		0.517282	0.000367107	0.000194095
ENSG00000011677.12_GABRA3	0	7.42169e-09	3.29589e-08	0		0	0	-3.15085		0.502335	0.209368	0.30956			ENSG00000011677.12_GABRA3	0	0.00169444	0.00808333	0		0	0	-3.25414		0.502335	0.209368	0.329114
ENSG00000012048.20_BRCA1	2.6765e-06	3.43206e-06	4.60462e-06	4.60482e-06		-0.592313	-6.21827e-05	-0.592251		0.0272539	0.538659	0.0022777			ENSG00000012048.20_BRCA1	0.782917	1.02397	1.40672	1.41256		-0.644807	-0.00598079	-0.638826		0.000166671	0.00369709	0.299335
ENSG00000012061.15_ERCC1	1.3127e-05	1.21738e-05	1.58162e-05	1.88565e-05		-0.575879	-0.253659	-0.32222		3.04806e-07	0.00343619	0.00029563			ENSG00000012061.15_ERCC1	4.37032	4.02607	5.34549	6.4828		-0.626848	-0.278295	-0.348553		1.52403e-07	3.09288e-06	0.525382
ENSG00000012124.16_CD22	2.77173e-06	3.52266e-06	1.81574e-06	1.85871e-06		0.759768	-0.0337451	0.793513		0.0717382	0.869029	0.103098			ENSG00000012124.16_CD22	0.813375	1.08437	0.528677	0.533725		0.830121	-0.0137098	0.843831		0.829038	0.0227987	0.0081206
ENSG00000012171.19_SEMA3B	6.7906e-06	5.70536e-06	2.39186e-06	2.42986e-06		1.36252	-0.022737	1.38525		0.00170981	0.582414	0.000542147			ENSG00000012171.19_SEMA3B	2.17811	1.80237	0.707708	0.707788		1.49156	-0.000161376	1.49172		0.124909	0.00564451	0.000958713
ENSG00000012174.11_MBTPS2	7.21015e-06	7.76916e-06	9.20569e-06	5.42751e-06		0.46461	0.762236	-0.297627		4.09964e-05	0.00030001	0.00268125			ENSG00000012174.11_MBTPS2	2.2804	2.46938	2.97098	1.6771		0.501891	0.82497	-0.323078		0.130859	0.262176	1
ENSG00000012211.12_PRICKLE3	2.1031e-06	1.78436e-06	2.51551e-06	1.32074e-06		0.557482	0.92951	-0.372028		0.0400161	0.0168995	0.231598			ENSG00000012211.12_PRICKLE3	0.606972	0.508236	0.736979	0.36675		0.604444	1.00683	-0.402382		0.291244	0.644018	0.915677
ENSG00000012223.12_LTF	9.42118e-07	1.03613e-06	9.23725e-07	8.801e-07		0.168482	0.0697969	0.0986849		0.286222	0.582414	0.950179			ENSG00000012223.12_LTF	0.256722	0.286472	0.252396	0.242088		0.16594	0.0601595	0.105781		0.349152	0.0644	0.270187
ENSG00000012232.8_EXTL3	7.6902e-06	6.50347e-06	7.1902e-06	5.19138e-06		0.451057	0.469912	-0.0188555		7.5287e-05	0.00013918	0.464769			ENSG00000012232.8_EXTL3	2.44547	2.03767	2.27363	1.59883		0.487497	0.507982	-0.0204851		0.0613901	0.0228756	0.0361057
ENSG00000012504.13_NR1H4	4.16972e-05	3.89986e-05	5.50391e-05	5.36154e-05		-0.410153	0.0378099	-0.447963		0.000173282	0.627738	0.00029563			ENSG00000012504.13_NR1H4	15.4753	14.3612	20.9874	20.4116		-0.452312	0.0401352	-0.492447		1.52403e-07	3.09288e-06	0.000239302
ENSG00000012660.13_ELOVL5	3.3386e-05	3.82879e-05	3.7093e-05	2.66504e-05		0.427288	0.476987	-0.0496988		0.000468791	0.0111529	0.602069			ENSG00000012660.13_ELOVL5	12.1272	14.1294	13.6382	9.46723		0.471668	0.526644	-0.0549759		0.00208121	0.00264751	0.950179
ENSG00000012779.10_ALOX5	7.00352e-06	7.20973e-06	3.72676e-06	3.38552e-06		1.06979	0.138545	0.931242		4.57209e-06	0.282934	0.000192639			ENSG00000012779.10_ALOX5	2.2141	2.29276	1.13811	1.00908		1.15909	0.173612	0.985477		0.0980514	0.00269069	3.58872e-05
ENSG00000012817.15_KDM5D	9.91505e-06	1.48691e-05	1.12611e-05	1.17714e-05		0.0741256	-0.0639421	0.138068		0.752537	0.869029	0.717918			ENSG00000012817.15_KDM5D	3.39514	5.12057	3.76913	4.00418		0.0886215	-0.0872754	0.175897		0.0392503	0.129158	0.78236
ENSG00000012822.15_CALCOCO1	2.48781e-05	2.81381e-05	2.3245e-05	2.91139e-05		-0.135275	-0.324788	0.189513		0.190867	0.00264751	0.0865373			ENSG00000012822.15_CALCOCO1	8.79925	10.0473	8.17328	10.4258		-0.145862	-0.351173	0.20531		1.52403e-07	3.09288e-06	0.0787915
ENSG00000012963.14_UBR7	5.87973e-06	5.74521e-06	7.68811e-06	7.00838e-06		-0.26993	0.133548	-0.403478		0.0135003	0.254303	0.00498828			ENSG00000012963.14_UBR7	1.82908	1.78413	2.44571	2.21168		-0.291859	0.145113	-0.436972		6.09612e-07	6.18576e-06	0.672017
ENSG00000012983.11_MAP4K5	1.1435e-05	1.38456e-05	8.18273e-06	8.84081e-06		0.515775	-0.111596	0.627371		0.000369882	0.417582	2.74241e-05			ENSG00000012983.11_MAP4K5	3.76417	4.64217	2.61275	2.84558		0.562756	-0.123151	0.685908		0.0256993	0.000114101	0.000126434
ENSG00000013016.15_EHD3	3.3343e-06	3.82081e-06	7.94311e-06	8.50705e-06		-1.24969	-0.0989543	-1.15073		2.89566e-06	0.627738	2.74241e-05			ENSG00000013016.15_EHD3	0.992292	1.15586	2.54287	2.73112		-1.3464	-0.103035	-1.24336		1.77243e-05	1.23715e-05	0.00264414
ENSG00000013275.7_PSMC4	3.2133e-05	2.74767e-05	2.25335e-05	2.14629e-05		0.473702	0.0702249	0.403477		0.000100281	0.771303	0.00029563			ENSG00000013275.7_PSMC4	11.6191	9.80758	7.87076	7.47015		0.5202	0.0753658	0.444834		0.000289413	3.09288e-06	0.00082369
ENSG00000013288.8_MAN2B2	1.52088e-05	1.2673e-05	1.36748e-05	1.14144e-05		0.288467	0.260661	0.027806		0.00723472	0.00564451	1			ENSG00000013288.8_MAN2B2	5.13197	4.21121	4.5651	3.75187		0.316302	0.283036	0.033266		0.000137705	0.000324842	0.0379839
ENSG00000013293.5_SLC7A14	1.03642e-07	1.96848e-07	1.08975e-07	7.37389e-08		1.02682	0.563499	0.463318		0.0240351	0.459406	0.0749507			ENSG00000013293.5_SLC7A14	0.0249722	0.0494722	0.0274792	0.0182		1.03223	0.5944	0.437826		0.959578	0.096248	0.0113071
ENSG00000013297.10_CLDN11	5.27016e-06	7.84803e-06	2.34866e-06	2.79874e-06		1.22872	-0.252936	1.48166		0.00517682	0.456151	0.000794444			ENSG00000013297.10_CLDN11	1.63596	2.53501	0.690938	0.825662		1.33676	-0.256997	1.59376		0.203755	0.0011289	2.0834e-05
ENSG00000013306.15_SLC25A39	2.73106e-05	2.42973e-05	2.63794e-05	2.08494e-05		0.307586	0.339407	-0.0318213		0.00613285	0.0503243	0.602069			ENSG00000013306.15_SLC25A39	9.7244	8.55997	9.37248	7.23701		0.337145	0.373036	-0.0358913		0.000132591	0.02058	0.134493
ENSG00000013364.18_MVP	5.20891e-05	5.00693e-05	2.47511e-05	1.1653e-05		2.13203	1.08679	1.04524		1.52403e-07	0.00343619	0.000542147			ENSG00000013364.18_MVP	19.7725	18.9712	8.92678	3.84526		2.33281	1.21506	1.11775		1.52403e-07	0.254303	0.00029563
ENSG00000013374.15_NUB1	2.27748e-05	2.14793e-05	2.10288e-05	2.61871e-05		-0.243046	-0.316493	0.073447		0.000225099	0.000429911	0.517585			ENSG00000013374.15_NUB1	7.96493	7.46844	7.30152	9.28224		-0.266491	-0.346276	0.0797847		1.52403e-07	8.69382e-05	0.034248
ENSG00000013375.15_PGM3	2.94063e-05	2.61064e-05	2.29795e-05	2.0668e-05		0.425417	0.152951	0.272466		0.00850362	0.417582	0.0865373			ENSG00000013375.15_PGM3	10.576	9.24838	8.07724	7.18924		0.463362	0.168024	0.295338		0.0348397	0.000681866	0.0124719
ENSG00000013392.7_RWDD2A	2.71116e-06	2.41573e-06	3.21413e-06	2.40802e-06		0.0902345	0.41658	-0.326346		0.3318	0.0591359	0.0346271			ENSG00000013392.7_RWDD2A	0.793542	0.699333	0.953927	0.70005		0.0925635	0.446421	-0.353858		0.000854369	0.00506048	0.188865
ENSG00000013441.15_CLK1	5.93831e-05	7.78502e-05	5.2888e-05	6.11636e-05		0.165885	-0.209733	0.375618		0.244924	0.140237	0.0150404			ENSG00000013441.15_CLK1	22.8717	30.8625	20.0911	23.599		0.187115	-0.232169	0.419284		6.09612e-07	3.09288e-06	0.113367
ENSG00000013503.9_POLR3B	6.49876e-06	5.81556e-06	7.48315e-06	7.4697e-06		-0.278786	0.00259583	-0.281382		0.000289413	0.538659	0.0386553			ENSG00000013503.9_POLR3B	2.03683	1.80592	2.38098	2.36854		-0.301857	0.00755848	-0.309416		1.76307e-05	8.61404e-05	0.750676
ENSG00000013523.9_ANGEL1	6.95958e-06	7.91907e-06	1.14602e-05	9.9977e-06		-0.426424	0.196958	-0.623382		7.5287e-05	0.0591359	9.73487e-05			ENSG00000013523.9_ANGEL1	2.19538	2.52182	3.77103	3.25079		-0.46286	0.21417	-0.67703		1.77243e-05	0.0010952	0.0386553
ENSG00000013561.17_RNF14	2.15567e-05	1.88897e-05	2.47426e-05	3.27294e-05		-0.694578	-0.403592	-0.290986		3.04806e-07	0.00442901	0.0101454			ENSG00000013561.17_RNF14	7.50935	6.49628	8.74929	11.8527		-0.759205	-0.437973	-0.321232		1.52403e-07	3.09288e-06	0.215376
ENSG00000013563.13_DNASE1L1	7.20153e-06	5.89949e-06	7.26524e-06	6.69132e-06		-0.0306846	0.118718	-0.149403		0.159891	0.821204	0.723117			ENSG00000013563.13_DNASE1L1	2.28067	1.83621	2.30745	2.1042		-0.0317222	0.133026	-0.164748		0.000243598	0.00506048	0.0399898
ENSG00000013573.16_DDX11	8.63399e-06	9.9881e-06	6.87694e-06	6.55881e-06		0.505509	0.0683323	0.437177		0.057264	1	0.0530969			ENSG00000013573.16_DDX11	2.78558	3.26196	2.18276	2.06605		0.549474	0.0792786	0.470195		0.325591	0.0175756	0.0400341
ENSG00000013583.8_HEBP1	2.20455e-05	2.0101e-05	2.66631e-05	1.61749e-05		0.381659	0.72109	-0.339431		0.00251968	9.27865e-05	0.00885096			ENSG00000013583.8_HEBP1	7.69033	6.96206	9.47153	5.49296		0.41548	0.786013	-0.370534		0.00168421	0.202967	0.182319
ENSG00000013588.7_GPRC5A	3.15131e-07	3.05231e-07	2.87121e-07	4.98346e-07		-0.684035	-0.795491	0.111456		0.0717382	0.0510942	0.718371			ENSG00000013588.7_GPRC5A	0.0812083	0.0799861	0.075375	0.130675		-0.697181	-0.793825	0.096644		0.00227868	0.00229182	0.0803683
ENSG00000013619.13_MAMLD1	1.40156e-06	1.67548e-06	1.41743e-06	2.19013e-06		-0.509472	-0.627743	0.118271		0.0272539	0.0111529	0.602069			ENSG00000013619.13_MAMLD1	0.391333	0.473028	0.395135	0.633175		-0.55097	-0.680257	0.129287		8.36298e-05	3.09288e-06	0.0823151
ENSG00000013725.14_CD6	9.16642e-07	2.17144e-06	8.61737e-07	8.17446e-07		0.917514	0.0761244	0.841389		0.225868	0.87176	0.368427			ENSG00000013725.14_CD6	0.248681	0.654	0.235292	0.221325		1.02805	0.0882838	0.939765		0.631235	0.0293292	0.0398128
ENSG00000013810.18_TACC3	3.96891e-06	4.60857e-06	5.02378e-06	2.28086e-06		0.910976	1.1392	-0.228221		3.04806e-07	0.0011289	0.231598			ENSG00000013810.18_TACC3	1.19806	1.41142	1.54969	0.659475		0.984368	1.23259	-0.248219		0.349746	0.868956	0.484767
ENSG00000014123.9_UFL1	1.52788e-05	1.5409e-05	1.78476e-05	1.67009e-05		-0.122261	0.095803	-0.218064		0.132742	0.122911	0.0430606			ENSG00000014123.9_UFL1	5.16026	5.19882	6.13143	5.67874		-0.132746	0.110653	-0.243398		1.52403e-07	3.09288e-06	0.786501
ENSG00000014138.8_POLA2	3.2599e-06	3.27883e-06	3.66714e-06	4.08973e-06		-0.322995	-0.15735	-0.165644		0.0207789	0.202967	0.439492			ENSG00000014138.8_POLA2	0.968542	0.974264	1.10102	1.23638		-0.347975	-0.167275	-0.1807		0.000165984	5.87648e-05	0.433222
ENSG00000014164.6_ZC3H3	5.64498e-06	3.9526e-06	5.47222e-06	2.78169e-06		0.786709	0.976164	-0.189455		0.000738849	0.140237	0.346371			ENSG00000014164.6_ZC3H3	1.77253	1.19031	1.7385	0.816525		0.859409	1.09027	-0.230866		1	0.17634	0.132795
ENSG00000014216.15_CAPN1	2.57317e-05	2.4933e-05	1.7922e-05	1.47699e-05		0.778326	0.279075	0.499251		1.52403e-07	0.456151	0.0011455			ENSG00000014216.15_CAPN1	9.11329	8.79988	6.15755	4.96901		0.849989	0.309398	0.540592		0.212355	0.0111529	0.00429118
ENSG00000014257.15_ACPP	8.53939e-07	7.84218e-07	1.13236e-06	4.86601e-07		0.751264	1.21853	-0.467265		0.0986644	0.0425704	0.464769			ENSG00000014257.15_ACPP	0.229917	0.215569	0.318281	0.127475		0.805166	1.32009	-0.514922		0.961686	0.947338	0.718491
ENSG00000014641.17_MDH1	0.00010909	0.000106108	9.32159e-05	6.71196e-05		0.680857	0.473841	0.207016		1.52403e-07	9.27865e-05	0.0115977			ENSG00000014641.17_MDH1	44.7311	43.4309	37.6198	26.1161		0.755217	0.52655	0.228666		6.22628e-05	0.000600019	0.750837
ENSG00000014824.13_SLC30A9	2.00363e-05	2.03025e-05	2.12682e-05	2.70954e-05		-0.42588	-0.34935	-0.0765302		0.000100281	0.00264751	0.346371			ENSG00000014824.13_SLC30A9	6.93303	7.03721	7.39912	9.63619		-0.464178	-0.381108	-0.0830702		1.52403e-07	3.09288e-06	0.848884
ENSG00000014914.20_MTMR11	7.23347e-06	6.4475e-06	2.65525e-06	1.44823e-06		2.23981	0.874559	1.36525		4.57209e-06	0.00714456	0.000192639			ENSG00000014914.20_MTMR11	2.30356	2.05075	0.780094	0.407113		2.41894	0.93822	1.48072		0.000859996	0.552661	2.0834e-05
ENSG00000014919.12_COX15	1.8424e-05	1.71641e-05	1.96063e-05	1.72584e-05		0.0440924	0.184014	-0.139922		0.159891	0.0299608	0.0948657			ENSG00000014919.12_COX15	6.3195	5.84654	6.76221	5.88498		0.0477517	0.200458	-0.152707		1.52403e-07	3.09288e-06	0.818745
ENSG00000015133.18_CCDC88C	4.14008e-06	7.49567e-06	4.64252e-06	4.48795e-06		0.374435	0.0488508	0.325585		0.464182	0.496507	0.32515			ENSG00000015133.18_CCDC88C	1.25736	2.4115	1.43058	1.36636		0.424992	0.0662633	0.358729		0.0392102	0.00343619	0.138385
ENSG00000015153.14_YAF2	1.53653e-05	1.71359e-05	1.30956e-05	1.29032e-05		0.332766	0.0213577	0.311408		0.00435293	0.821204	0.0478654			ENSG00000015153.14_YAF2	5.18472	5.85413	4.36827	4.29098		0.363212	0.0257568	0.337455		0.000225099	6.18576e-06	0.00082369
ENSG00000015171.19_ZMYND11	1.93938e-05	1.99301e-05	1.90813e-05	2.15466e-05		-0.132055	-0.175303	0.0432484		0.00850362	0.0137695	0.75461			ENSG00000015171.19_ZMYND11	6.68587	6.88332	6.56251	7.49631		-0.143918	-0.191933	0.0480154		1.52403e-07	3.09288e-06	0.1038
ENSG00000015285.10_WAS	3.45058e-06	5.46277e-06	2.62055e-06	2.51593e-06		0.824875	0.0587741	0.766101		0.00723472	0.346279	0.00268125			ENSG00000015285.10_WAS	1.02833	1.74049	0.776333	0.733288		0.91682	0.0822973	0.834523		0.302481	0.00269069	0.000559437
ENSG00000015413.9_DPEP1	1.85982e-06	2.83822e-06	3.95457e-07	1.60624e-07		3.8703	1.29984	2.57047		3.33014e-05	0.729183	5.6816e-05			ENSG00000015413.9_DPEP1	0.529625	0.850389	0.108625	0.04125		4.06414	1.39689	2.66725		3.63387e-05	0.445549	1.51304e-05
ENSG00000015475.18_BID	1.65138e-05	1.54712e-05	2.04625e-05	1.7712e-05		-0.147332	0.208261	-0.355593		0.225868	0.92287	0.231598			ENSG00000015475.18_BID	5.61425	5.2374	7.13056	6.0637		-0.160355	0.233818	-0.394173		1.06682e-06	0.00269069	0.484816
ENSG00000015479.18_MATR3	6.84936e-05	8.47069e-05	6.16865e-05	7.26741e-05		0.0759077	-0.236486	0.312394		0.906311	0.0249163	0.0170641			ENSG00000015479.18_MATR3	26.7356	33.8854	23.8051	28.5308		0.0873	-0.26125	0.34855		1.52403e-07	3.09288e-06	0.32515
ENSG00000015520.14_NPC1L1	9.73395e-06	9.01597e-06	1.46087e-05	5.98139e-06		0.648331	1.28828	-0.639947		0.000289413	0.00151861	0.0715996			ENSG00000015520.14_NPC1L1	3.17104	2.90668	4.98791	1.8653		0.704123	1.41903	-0.714904		0.532974	0.92287	0.783164
ENSG00000015532.9_XYLT2	5.48242e-06	5.98715e-06	5.05113e-06	5.09541e-06		0.17054	-0.0125919	0.183132		0.0717382	0.722343	0.0478654			ENSG00000015532.9_XYLT2	1.69679	1.86293	1.55156	1.56774		0.183081	-0.0149622	0.198043		0.000855773	0.00030001	0.0048704
ENSG00000015568.12_RGPD5	1.57293e-05	2.27138e-05	1.36332e-05	1.66952e-05		0.203287	-0.292318	0.495604		0.795635	0.202967	0.0948657			ENSG00000015568.12_RGPD5	5.34782	8.02878	4.58536	5.70742		0.228799	-0.315804	0.544603		0.00364365	0.000207223	0.0530969
ENSG00000015592.16_STMN4	2.12688e-08	1.23755e-08	0	1.27077e-08		0.404654	#NUM!	0		0.504194	0.053216	0.154851			ENSG00000015592.16_STMN4	0.00516667	0.00286111	0	0.002925		0.456564	#NUM!	0		0.348471	0.0530274	0.154682
ENSG00000015676.17_NUDCD3	1.86231e-05	1.88872e-05	1.93405e-05	2.09305e-05		-0.15832	-0.113986	-0.044334		0.120528	0.122911	0.631508			ENSG00000015676.17_NUDCD3	6.39567	6.50642	6.67832	7.26691		-0.17181	-0.121857	-0.0499537		1.52403e-07	3.09288e-06	0.368427
ENSG00000016082.14_ISL1	6.38668e-08	1.11688e-07	2.16386e-08	0		0	0	2.02025		0.0101033	0.411314	0.0385979			ENSG00000016082.14_ISL1	0.015	0.0298056	0.00535417	0		0	0	2.06494		0.00998422	0.411314	0.0215195
ENSG00000016391.10_CHDH	1.22574e-05	1.38909e-05	1.76055e-05	1.57766e-05		-0.271067	0.158243	-0.429309		0.0889448	0.771303	0.266513			ENSG00000016391.10_CHDH	4.0691	4.66342	6.06269	5.34683		-0.292285	0.181275	-0.47356		6.09612e-07	0.00456629	0.884076
ENSG00000016402.13_IL20RA	7.72588e-07	7.8804e-07	4.23608e-07	5.49639e-07		0.505572	-0.375755	0.881327		0.58762	0.716783	0.211522			ENSG00000016402.13_IL20RA	0.212	0.2165	0.110417	0.145313		0.560136	-0.396201	0.956337		0.34902	0.00329917	0.0680303
ENSG00000016490.15_CLCA1	5.34005e-09	2.46506e-09	2.1388e-08	1.85017e-08		-2.24517	0.209143	-2.45431		0.209017	0.281109	0.902949			ENSG00000016490.15_CLCA1	0.00119444	0.000527778	0.00529167	0.004275		-2.31165	0.307798	-2.61945		0.161302	0.259222	0.902909
ENSG00000016602.9_CLCA4	5.34005e-09	0	1.32838e-08	1.57834e-08		-2.56348	-0.248744	-2.31474		0.26446	0.543475	0.769056			ENSG00000016602.9_CLCA4	0.00119444	0	0.0031875	0.003775		-2.66014	-0.244051	-2.41609		0.245602	0.472737	0.769056
ENSG00000016864.18_GLT8D1	2.9854e-05	2.8049e-05	3.05962e-05	3.10769e-05		-0.102206	-0.0224912	-0.0797152		0.435657	0.674397	0.248642			ENSG00000016864.18_GLT8D1	10.7177	10.0183	11.0308	11.2025		-0.111687	-0.0222817	-0.0894053		1.52403e-07	1.23715e-05	0.950179
ENSG00000017260.19_ATP2C1	2.61664e-05	2.67406e-05	2.01977e-05	1.56815e-05		0.75439	0.365127	0.389264		1.47831e-05	0.02058	0.00578203			ENSG00000017260.19_ATP2C1	9.29865	9.51062	6.99791	5.30135		0.827013	0.400564	0.426449		0.291376	0.000831985	0.00814184
ENSG00000017427.15_IGF1	1.95216e-05	1.18932e-05	2.48086e-05	4.77659e-05		-1.60454	-0.945144	-0.659391		3.04806e-07	0.00343619	0.0478654			ENSG00000017427.15_IGF1	6.75717	3.95657	8.86054	18.1028		-1.75675	-1.03075	-0.726005		1.52403e-07	3.09288e-06	0.215376
ENSG00000017483.14_SLC38A5	5.51518e-07	7.22569e-07	3.44334e-07	2.79093e-07		1.19064	0.30306	0.887584		0.0207789	0.615285	0.0256675			ENSG00000017483.14_SLC38A5	0.145333	0.195194	0.0921458	0.07085		1.26493	0.379151	0.885782		0.700241	0.0266661	0.00161755
ENSG00000017797.12_RALBP1	1.47699e-05	1.39452e-05	1.28018e-05	1.20169e-05		0.256746	0.091289	0.165457		0.00113662	0.22763	0.00578203			ENSG00000017797.12_RALBP1	4.96853	4.66879	4.24321	3.9687		0.279965	0.096489	0.183476		1.47831e-05	6.18576e-06	0.00770141
ENSG00000018189.12_RUFY3	2.91426e-05	3.25755e-05	2.45177e-05	2.42091e-05		0.350145	0.0182784	0.331867		0.00517682	1	0.0022777			ENSG00000018189.12_RUFY3	10.4482	11.823	8.62657	8.52196		0.38592	0.0176018	0.368319		6.22628e-05	3.09288e-06	0.00591816
ENSG00000018236.14_CNTN1	2.55051e-07	4.23435e-07	8.36247e-07	2.22094e-06		-2.71078	-1.40917	-1.30161		1.52403e-07	0.000831985	0.0150404			ENSG00000018236.14_CNTN1	0.0649167	0.109264	0.230396	0.641762		-2.88146	-1.47792	-1.40353		1.75841e-05	0.000417635	0.610658
ENSG00000018280.16_SLC11A1	9.03864e-06	7.18655e-06	3.10603e-06	1.69124e-06		2.26208	0.876991	1.38509		4.09964e-05	0.282934	0.000794444			ENSG00000018280.16_SLC11A1	2.95422	2.29989	0.95849	0.478737		2.45614	1.00153	1.45461		0.00072307	0.0441939	0.00139094
ENSG00000018408.14_WWTR1	1.61251e-05	1.92847e-05	1.2138e-05	1.06805e-05		0.729174	0.18455	0.544623		0.000738849	0.122911	0.00192815			ENSG00000018408.14_WWTR1	5.48185	6.68096	4.01107	3.49201		0.800345	0.199929	0.600416		0.493672	1.23715e-05	0.000955728
ENSG00000018510.13_AGPS	1.88843e-05	1.84572e-05	1.48698e-05	1.47915e-05		0.336012	0.00761232	0.328399		0.000738849	0.771303	0.00770141			ENSG00000018510.13_AGPS	6.50862	6.33213	5.01556	4.97808		0.36707	0.0108235	0.356246		0.000225099	8.69382e-05	8.99284e-05
ENSG00000018607.6_ZNF806	9.82019e-09	1.12919e-08	0	0		0	0	0		0.307841	NA	0.260375			ENSG00000018607.6_ZNF806	0.00227778	0.00263889	0	0		0	0	0		0.307841	NA	0.260375
ENSG00000018610.13_CXorf56	7.11636e-06	6.24529e-06	6.6285e-06	8.02046e-06		-0.263658	-0.275003	0.0113449		0.00995541	0.0503243	0.851285			ENSG00000018610.13_CXorf56	2.24812	1.95097	2.08779	2.55941		-0.285733	-0.293835	0.00810143		1.77243e-05	3.09288e-06	0.0380053
ENSG00000018625.14_ATP1A2	3.70382e-07	2.62486e-07	2.93753e-07	6.74647e-07		-1.09223	-1.19953	0.107301		0.00850362	0.0191064	0.949346			ENSG00000018625.14_ATP1A2	0.0945833	0.0656806	0.075	0.1805		-1.17155	-1.26704	0.0954869		0.000483917	0.000188505	0.00253499
ENSG00000018699.11_TTC27	5.64431e-06	5.45261e-06	6.54668e-06	7.08166e-06		-0.352	-0.113324	-0.238676		0.00170981	0.582414	0.0715996			ENSG00000018699.11_TTC27	1.7494	1.68446	2.05379	2.2398		-0.383538	-0.12508	-0.258458		1.76775e-05	8.69382e-05	0.734662
ENSG00000018869.16_ZNF582	1.58828e-06	1.4794e-06	2.92197e-06	3.33722e-06		-1.1215	-0.191708	-0.929796		6.09612e-07	0.627738	0.000363589			ENSG00000018869.16_ZNF582	0.446819	0.413472	0.865604	0.995287		-1.21029	-0.201406	-1.00888		1.76775e-05	0.000681866	0.0221947
ENSG00000019102.11_VSIG2	6.24144e-06	5.62086e-06	1.54725e-06	9.70116e-07		2.61208	0.673479	1.9386		2.95662e-05	0.668128	0.00047782			ENSG00000019102.11_VSIG2	1.95949	1.76089	0.45726	0.265825		2.8069	0.782539	2.02436		0.000353602	0.10591	0.000270648
ENSG00000019144.18_PHLDB1	1.43779e-05	1.89475e-05	5.91937e-06	8.57888e-06		0.957763	-0.535345	1.49311		0.000369882	0.00714456	1.56544e-05			ENSG00000019144.18_PHLDB1	4.842	6.602	1.85815	2.76101		1.05132	-0.571334	1.62266		0.381642	5.87648e-05	1.16772e-05
ENSG00000019169.10_MARCO	1.02866e-05	1.95035e-05	3.71263e-05	5.2096e-05		-1.80634	-0.488731	-1.31761		2.1184e-05	0.0691507	3.58872e-05			ENSG00000019169.10_MARCO	3.44244	7.71829	13.6925	19.842		-1.83013	-0.535169	-1.29496		9.27957e-05	1.23715e-05	0.000150841
ENSG00000019186.9_CYP24A1	8.78853e-08	1.72007e-08	0	0		0	0	0		0.0786146	NA	0.0544323			ENSG00000019186.9_CYP24A1	0.0225833	0.00402778	0	0		0	0	0		0.0782479	NA	0.0541777
ENSG00000019485.13_PRDM11	2.17006e-06	2.28821e-06	2.57882e-06	2.47519e-06		-0.151056	0.0591726	-0.210229		0.3318	0.92287	0.75461			ENSG00000019485.13_PRDM11	0.623931	0.661264	0.756531	0.7202		-0.164483	0.0710021	-0.235485		0.000151063	0.0133582	0.471483
ENSG00000019505.7_SYT13	1.8329e-06	2.60057e-06	3.70053e-07	3.07387e-07		2.85031	0.267678	2.58263		2.95662e-05	0.496507	3.58872e-05			ENSG00000019505.7_SYT13	0.527444	0.771778	0.0953958	0.079		3.03965	0.272074	2.76758		0.00153989	0.0206472	2.4824e-05
ENSG00000019549.9_SNAI2	6.66956e-06	5.21079e-06	5.29711e-06	1.53785e-05		-1.37233	-1.53763	0.165301		1.82883e-06	1.23715e-05	0.28522			ENSG00000019549.9_SNAI2	2.10137	1.61003	1.64427	5.20722		-1.48855	-1.66307	0.174517		1.77243e-05	8.69382e-05	0.0420848
ENSG00000019582.14_CD74	0.000271351	0.00031909	0.000174509	0.000258627		0.190919	-0.567573	0.758492		0.3318	0.00264751	0.00314635			ENSG00000019582.14_CD74	124.261	153.188	76.239	117.721		0.236845	-0.626775	0.86362		5.57795e-05	6.18576e-06	0.0478654
ENSG00000019991.15_HGF	4.35488e-05	3.95675e-05	2.19221e-05	1.91735e-05		1.11601	0.193271	0.922744		4.09964e-05	0.722343	0.000657554			ENSG00000019991.15_HGF	16.2538	14.7402	7.6991	6.61355		1.22849	0.219266	1.00923		0.174884	0.00151861	0.000154347
ENSG00000019995.6_ZRANB1	1.00193e-05	9.67668e-06	1.55461e-05	2.03555e-05		-1.04751	-0.388865	-0.658648		1.52403e-07	0.00201347	8.60183e-06			ENSG00000019995.6_ZRANB1	3.25699	3.14056	5.2496	7.05089		-1.14029	-0.425596	-0.714691		1.77243e-05	3.09288e-06	0.0167279
ENSG00000020129.15_NCDN	3.89729e-06	3.3219e-06	1.75434e-06	1.77844e-06		1.02122	-0.0196854	1.04091		6.85813e-06	0.380972	8.60183e-06			ENSG00000020129.15_NCDN	1.17236	0.987847	0.49951	0.504363		1.09864	-0.0139462	1.11258		0.00770639	0.0191404	0.00014982
ENSG00000020181.17_ADGRA2	6.69053e-06	6.49826e-06	3.16499e-06	3.60227e-06		0.872335	-0.186706	1.05904		5.57795e-05	0.0503243	0.000154347			ENSG00000020181.17_ADGRA2	2.10483	2.04732	0.954073	1.07953		0.943463	-0.178225	1.12169		0.325392	0.0023996	0.000178722
ENSG00000020219.9_CCT8L1P	3.54542e-08	2.44355e-08	6.84361e-08	1.02916e-08		1.54084	2.73329	-1.19245		0.977689	0.424813	0.496658			ENSG00000020219.9_CCT8L1P	0.00852778	0.00558333	0.0176354	0.00225		1.64883	2.97048	-1.32164		0.500336	0.274333	0.353379
ENSG00000020256.19_ZFP64	4.14556e-06	3.90074e-06	4.63577e-06	4.02756e-06		-0.0015795	0.202904	-0.204483		0.869119	0.313618	0.248642			ENSG00000020256.19_ZFP64	1.25275	1.17303	1.41482	1.21475		-0.00221204	0.219962	-0.222174		1.75375e-05	0.00504806	0.329737
ENSG00000020426.10_MNAT1	1.3157e-05	1.32342e-05	1.46695e-05	1.74146e-05		-0.400241	-0.247483	-0.152757		1.06682e-06	0.0137695	0.28522			ENSG00000020426.10_MNAT1	4.37817	4.40789	4.93583	5.94524		-0.436519	-0.268441	-0.168078		1.76775e-05	8.69382e-05	0.340789
ENSG00000020577.13_SAMD4A	9.74229e-06	1.03611e-05	1.60572e-05	1.64227e-05		-0.708251	-0.0324695	-0.675781		2.89566e-06	0.202967	0.0011455			ENSG00000020577.13_SAMD4A	3.16387	3.37575	5.50043	5.58508		-0.772369	-0.022033	-0.750336		1.77243e-05	0.000429911	0.340789
ENSG00000020633.18_RUNX3	1.26597e-06	1.51069e-06	9.64215e-07	7.99838e-07		0.795573	0.269647	0.525926		0.0156402	0.202967	0.1038			ENSG00000020633.18_RUNX3	0.350639	0.430569	0.261958	0.21545		0.858354	0.281984	0.57637		0.94254	0.0109024	0.00665027
ENSG00000020922.12_MRE11	6.7395e-06	8.03289e-06	7.55858e-06	7.39081e-06		-0.000900784	0.0323835	-0.0332843		0.795635	0.582414	0.917057			ENSG00000020922.12_MRE11	2.12265	2.56622	2.40264	2.34278		0.00102341	0.0363993	-0.0353759		1.47831e-05	0.000286049	0.138385
ENSG00000021300.13_PLEKHB1	2.58211e-06	3.10497e-06	9.37994e-07	1.30196e-06		1.127	-0.473036	1.60004		0.00723472	0.221998	0.0013858			ENSG00000021300.13_PLEKHB1	0.761347	0.946556	0.263615	0.363338		1.23284	-0.46288	1.69572		0.501711	0.00747234	0.000757838
ENSG00000021355.12_SERPINB1	2.44732e-05	2.32146e-05	1.39433e-05	1.25903e-05		0.921303	0.147253	0.77405		6.09612e-07	0.496507	2.74241e-05			ENSG00000021355.12_SERPINB1	8.63321	8.14578	4.67986	4.17981		1.00515	0.163029	0.842117		0.614609	9.27865e-05	2.52404e-05
ENSG00000021461.16_CYP3A43	5.20245e-06	7.39108e-06	3.11529e-05	8.54291e-05		-3.76205	-1.45536	-2.30669		3.04806e-07	2.16502e-05	2.0834e-05			ENSG00000021461.16_CYP3A43	1.64206	2.61397	11.4166	34.2391		-4.00806	-1.58451	-2.42356		1.77243e-05	3.09288e-06	0.000151098
ENSG00000021488.12_SLC7A9	7.95668e-06	6.02817e-06	9.6032e-06	9.84661e-06		-0.493834	-0.0361121	-0.457722		0.00170981	0.974236	0.00578203			ENSG00000021488.12_SLC7A9	2.54494	1.88131	3.11074	3.1973		-0.530769	-0.0395965	-0.491173		1.52403e-07	6.18576e-06	0.471681
ENSG00000021574.11_SPAST	5.78992e-06	5.694e-06	7.45863e-06	7.31986e-06		-0.350272	0.0270946	-0.377367		0.00139814	0.538659	0.00498828			ENSG00000021574.11_SPAST	1.79956	1.7649	2.3678	2.31834		-0.379408	0.0304579	-0.409866		6.09612e-07	3.09288e-06	0.818745
ENSG00000021645.18_NRXN3	4.73223e-07	7.38506e-07	4.98269e-07	3.95069e-07		0.616893	0.334821	0.282071		0.3318	0.87176	0.28522			ENSG00000021645.18_NRXN3	0.123	0.201972	0.132969	0.1015		0.678837	0.389607	0.289229		0.170793	0.00189001	0.00124919
ENSG00000021762.19_OSBPL5	3.97327e-06	4.27759e-06	2.29703e-06	2.90225e-06		0.507374	-0.337399	0.844773		0.00613285	0.417582	7.6584e-05			ENSG00000021762.19_OSBPL5	1.20171	1.29832	0.665208	0.855363		0.547336	-0.36273	0.910066		0.923595	0.000221124	9.73487e-05
ENSG00000021776.10_AQR	9.22298e-06	1.01224e-05	1.02939e-05	1.25707e-05		-0.378069	-0.288267	-0.0898018		0.000100281	0.0137695	0.346371			ENSG00000021776.10_AQR	2.97744	3.29214	3.35581	4.16861		-0.411198	-0.312905	-0.0982925		1.52403e-07	8.69382e-05	0.127424
ENSG00000021826.14_CPS1	0.000477187	0.000381769	0.000527808	0.00108887		-1.34217	-1.04474	-0.297431		1.52403e-07	3.09288e-06	0.146098			ENSG00000021826.14_CPS1	236.156	186.678	264.151	604.186		-1.5149	-1.19363	-0.321277		1.52403e-07	3.09288e-06	0.0150404
ENSG00000021852.12_C8B	0.000153991	0.000111338	0.000218537	0.000274879		-1.05102	-0.330921	-0.720096		1.52403e-07	0.107202	0.000154347			ENSG00000021852.12_C8B	65.7646	45.8775	97.4314	126.146		-1.17622	-0.372638	-0.803578		1.52403e-07	6.18576e-06	2.0834e-05
ENSG00000022267.16_FHL1	8.57393e-06	9.00266e-06	8.89213e-06	1.55411e-05		-0.822437	-0.805492	-0.0169453		1.47831e-05	0.000207223	1			ENSG00000022267.16_FHL1	2.75325	2.90968	2.86966	5.26186		-0.894025	-0.874696	-0.0193291		2.19736e-05	8.69382e-05	0.102983
ENSG00000022277.12_RTFDC1	2.10403e-05	1.97778e-05	2.17608e-05	2.41163e-05		-0.240799	-0.14828	-0.0925193		0.000468791	0.0591359	0.391305			ENSG00000022277.12_RTFDC1	7.31267	6.82789	7.58215	8.4798		-0.262263	-0.161424	-0.100839		1.77243e-05	8.69382e-05	0.408983
ENSG00000022355.16_GABRA1	0	0	4.32001e-08	0		0	0	#NUM!		NA	0.411314	0.247394			ENSG00000022355.16_GABRA1	0	0	0.0112083	0		0	0	#NUM!		NA	0.411314	0.247394
ENSG00000022556.15_NLRP2	8.29292e-07	1.15794e-06	5.11414e-07	6.29604e-07		0.658245	-0.299953	0.958197		0.280614	0.766037	0.0262327			ENSG00000022556.15_NLRP2	0.226194	0.326333	0.136615	0.170188		0.698922	-0.317014	1.01594		1	0.0435358	0.00322145
ENSG00000022567.9_SLC45A4	3.27135e-06	3.64949e-06	2.08301e-06	2.17983e-06		0.666733	-0.0655457	0.732279		0.00208121	0.974236	0.00136748			ENSG00000022567.9_SLC45A4	0.975458	1.09269	0.603187	0.629538		0.715979	-0.0616858	0.777664		0.597759	0.00268321	0.000819278
ENSG00000022840.15_RNF10	5.23061e-05	5.66733e-05	4.58369e-05	2.67476e-05		1.02657	0.777099	0.249475		1.52403e-07	0.00013918	0.0430606			ENSG00000022840.15_RNF10	19.8656	21.6844	17.2462	9.50428		1.1282	0.859626	0.268576		0.597859	0.380972	0.19996
ENSG00000022976.15_ZNF839	4.04187e-06	4.61688e-06	5.4588e-06	6.24359e-06		-0.528217	-0.193791	-0.334426		5.57795e-05	0.0503243	0.0715996			ENSG00000022976.15_ZNF839	1.22293	1.40669	1.69217	1.95021		-0.568774	-0.20476	-0.364015		1.76307e-05	0.000194117	0.671949
ENSG00000023041.11_ZDHHC6	1.44646e-05	1.56681e-05	1.63218e-05	1.65222e-05		-0.13307	-0.0175987	-0.115471		0.0310676	0.538659	0.0478654			ENSG00000023041.11_ZDHHC6	4.85547	5.29211	5.5447	5.61234		-0.145537	-0.0174929	-0.128045		1.52403e-07	3.09288e-06	0.55336
ENSG00000023171.16_GRAMD1B	4.30956e-06	5.22657e-06	1.63636e-06	1.64786e-06		1.53281	-0.0101061	1.54292		1.82883e-06	1	1.04054e-06			ENSG00000023171.16_GRAMD1B	1.31246	1.62247	0.463021	0.4661		1.65461	-0.0095624	1.66418		0.00541471	0.00560253	2.24295e-06
ENSG00000023191.16_RNH1	3.67607e-05	3.56298e-05	3.14453e-05	2.33425e-05		0.632842	0.429887	0.202956		3.04806e-07	0.00151861	0.0276027			ENSG00000023191.16_RNH1	13.4658	13.0031	11.3704	8.18429		0.693368	0.474352	0.219016		0.00113662	0.0425704	0.0193121
ENSG00000023228.13_NDUFS1	3.8125e-05	3.61875e-05	5.02808e-05	5.55547e-05		-0.580306	-0.143903	-0.436404		3.04806e-07	0.22763	0.000542147			ENSG00000023228.13_NDUFS1	14.0233	13.2239	19.018	21.2		-0.637954	-0.156695	-0.48126		1.77243e-05	3.09288e-06	0.00139094
ENSG00000023287.12_RB1CC1	2.18116e-05	2.04903e-05	1.93207e-05	1.92963e-05		0.132394	0.00181995	0.130574		0.0641767	0.974236	0.185342			ENSG00000023287.12_RB1CC1	7.60007	7.09513	6.65834	6.65163		0.143566	0.00145652	0.142109		1.76307e-05	3.09288e-06	0.0291911
ENSG00000023318.7_ERP44	1.55253e-05	1.41071e-05	1.57268e-05	1.39207e-05		0.0899377	0.175992	-0.0860539		0.265043	0.0691507	0.19996			ENSG00000023318.7_ERP44	5.24933	4.72078	5.32324	4.65603		0.0985108	0.193206	-0.0946949		1.77243e-05	3.09288e-06	0.319655
ENSG00000023330.14_ALAS1	4.94515e-05	4.49609e-05	4.97151e-05	7.07339e-05		-0.583427	-0.508719	-0.0747077		0.00517682	0.00442901	0.391305			ENSG00000023330.14_ALAS1	18.7787	17.0021	18.8324	27.8171		-0.636788	-0.56276	-0.0740283		3.04806e-07	5.87648e-05	0.471681
ENSG00000023445.13_BIRC3	3.39286e-05	2.8694e-05	8.72597e-06	7.44289e-06		2.07275	0.229452	1.8433		6.09612e-07	0.538659	1.04054e-06			ENSG00000023445.13_BIRC3	12.4693	10.2921	2.82098	2.36456		2.26694	0.254623	2.01232		7.5287e-05	0.000831985	2.77478e-07
ENSG00000023516.8_AKAP11	1.06553e-05	1.21687e-05	9.39852e-06	8.80744e-06		0.373758	0.0937107	0.280047		0.000468791	0.282934	0.00314635			ENSG00000023516.8_AKAP11	3.48261	4.0255	3.03727	2.83289		0.406177	0.100502	0.305674		0.00401255	6.18576e-06	0.000542147
ENSG00000023572.8_GLRX2	1.32914e-05	9.0648e-06	1.1314e-05	9.96447e-06		0.16581	0.183242	-0.017432		0.435657	0.346279	0.818745			ENSG00000023572.8_GLRX2	4.44435	2.924	3.74179	3.24004		0.185331	0.207719	-0.0223882		0.000132591	5.87648e-05	0.231598
ENSG00000023608.4_SNAPC1	2.29593e-06	2.24915e-06	2.44777e-06	2.4083e-06		-0.0837076	0.0234576	-0.107165		0.493672	0.92287	0.631508			ENSG00000023608.4_SNAPC1	0.663903	0.649181	0.713396	0.69855		-0.0894768	0.0303394	-0.119816		0.00032135	3.71146e-05	0.090105
ENSG00000023697.12_DERA	2.4602e-05	2.28213e-05	3.65036e-05	3.87107e-05		-0.707135	-0.0846935	-0.622442		1.52403e-07	0.582414	0.000657554			ENSG00000023697.12_DERA	8.70588	7.98533	13.397	14.2439		-0.77126	-0.0884347	-0.682825		1.52403e-07	3.09288e-06	0.000955728
ENSG00000023734.10_STRAP	3.86416e-05	4.02938e-05	3.13606e-05	2.16895e-05		0.863677	0.531958	0.331719		1.0211e-05	0.000600019	0.113367			ENSG00000023734.10_STRAP	14.259	15.0325	11.3236	7.55532		0.954918	0.583762	0.371156		0.286222	0.00442901	0.113367
ENSG00000023839.10_ABCC2	6.72575e-05	7.50427e-05	7.06146e-05	8.55657e-05		-0.266167	-0.277066	0.0108991		0.0180558	0.0137695	0.786501			ENSG00000023839.10_ABCC2	26.3569	29.6401	27.6244	34.1877		-0.288127	-0.307536	0.0194088		1.52403e-07	3.09288e-06	0.490806
ENSG00000023892.10_DEF6	3.1603e-06	4.34967e-06	3.14295e-06	2.52056e-06		0.575061	0.318374	0.256686		0.0799789	0.538659	0.0478654			ENSG00000023892.10_DEF6	0.939597	1.33982	0.95849	0.7359		0.631083	0.381253	0.24983		0.302414	0.0075231	0.00429118
ENSG00000023902.13_PLEKHO1	7.91561e-06	8.67907e-06	6.84108e-06	4.63538e-06		0.839962	0.561537	0.278425		0.000369882	0.180194	0.0386553			ENSG00000023902.13_PLEKHO1	2.52626	2.79911	2.18183	1.41704		0.910005	0.622663	0.287342		0.374944	0.0160657	0.00672956
ENSG00000023909.9_GCLM	1.82669e-05	1.93478e-05	1.68672e-05	2.16032e-05		-0.199946	-0.357026	0.157081		0.132742	0.00714456	0.304764			ENSG00000023909.9_GCLM	6.28275	6.68156	5.74233	7.52551		-0.215317	-0.390153	0.174836		1.77243e-05	3.09288e-06	0.0262327
ENSG00000024048.10_UBR2	1.44928e-05	1.49509e-05	1.68373e-05	1.81281e-05		-0.300266	-0.106566	-0.1937		0.000289413	0.180194	0.0193121			ENSG00000024048.10_UBR2	4.86374	5.03361	5.72727	6.2078		-0.32704	-0.116234	-0.210806		1.77243e-05	3.09288e-06	0.783164
ENSG00000024422.11_EHD2	7.63818e-06	7.30855e-06	2.6625e-06	1.80797e-06		2.04739	0.558407	1.48898		2.89566e-06	0.456151	5.99122e-05			ENSG00000024422.11_EHD2	2.43322	2.32619	0.794083	0.515113		2.20783	0.624403	1.58342		0.000352942	0.202967	0.000106903
ENSG00000024526.16_DEPDC1	4.56797e-07	7.58143e-07	1.05332e-06	2.1838e-07		1.47597	2.27004	-0.794063		0.00613285	0.00442901	0.215376			ENSG00000024526.16_DEPDC1	0.119194	0.208667	0.299083	0.0545		1.58876	2.45622	-0.867463		0.22983	0.305804	1
ENSG00000024862.17_CCDC28A	1.33923e-05	1.27224e-05	2.08034e-05	1.92268e-05		-0.55826	0.113698	-0.671958		6.09612e-07	0.0503243	0.00044489			ENSG00000024862.17_CCDC28A	4.46876	4.22518	7.23301	6.62305		-0.607485	0.1271	-0.734585		1.52403e-07	3.09288e-06	0.0011455
ENSG00000025039.14_RRAGD	4.93337e-06	3.96146e-06	4.44374e-06	5.55171e-06		-0.319965	-0.321158	0.00119357		0.0400161	0.202967	0.950179			ENSG00000025039.14_RRAGD	1.52687	1.19775	1.36044	1.72167		-0.337755	-0.339742	0.001987		0.000468791	5.87648e-05	0.127466
ENSG00000025156.12_HSF2	3.32721e-06	2.95517e-06	3.71878e-06	3.83828e-06		-0.28915	-0.0456337	-0.243516		0.00850362	0.974236	0.0649382			ENSG00000025156.12_HSF2	0.989208	0.869819	1.12069	1.1536		-0.311595	-0.041759	-0.269836		1.75375e-05	8.69382e-05	0.55305
ENSG00000025293.16_PHF20	1.04124e-05	1.04331e-05	9.44108e-06	1.141e-05		-0.130564	-0.273277	0.142712		0.3318	0.00714456	0.0715996			ENSG00000025293.16_PHF20	3.39901	3.40326	3.0565	3.75374		-0.14231	-0.296447	0.154137		1.06682e-06	0.000149133	0.00814184
ENSG00000025423.11_HSD17B6	0.000101387	0.000119436	0.00040215	0.000398874		-1.85304	0.0117996	-1.86484		6.09612e-07	0.538659	9.24928e-08			ENSG00000025423.11_HSD17B6	41.4855	50.9048	193.942	191.937		-2.05482	0.0149959	-2.06981		1.52403e-07	0.00201347	9.24928e-08
ENSG00000025434.18_NR1H3	3.09926e-05	3.2554e-05	4.53264e-05	3.99549e-05		-0.330555	0.181979	-0.512535		0.000590714	0.159327	0.00044489			ENSG00000025434.18_NR1H3	11.1697	11.8409	16.9616	14.7554		-0.358943	0.201029	-0.559972		3.04806e-07	0.000207223	0.00668226
ENSG00000025708.13_TYMP	6.81193e-05	5.00685e-05	3.22217e-05	1.02624e-05		2.52563	1.65066	0.874977		1.52403e-07	3.09288e-06	0.000363589			ENSG00000025708.13_TYMP	26.7243	18.9527	11.7755	3.35125		2.7687	1.81302	0.955677		1.77243e-05	0.0591359	0.00325577
ENSG00000025770.18_NCAPH2	7.04353e-06	7.03261e-06	9.2201e-06	8.279e-06		-0.234277	0.155325	-0.389602		0.0116146	0.674397	0.123589			ENSG00000025770.18_NCAPH2	2.22775	2.219	2.98931	2.64771		-0.251995	0.175067	-0.427062		6.09612e-07	0.00264751	0.596608
ENSG00000025772.7_TOMM34	5.93598e-06	5.17921e-06	5.96649e-06	5.70331e-06		-0.0373389	0.0650824	-0.102421		0.98122	0.771303	0.602069			ENSG00000025772.7_TOMM34	1.84797	1.59685	1.85968	1.77085		-0.0400136	0.0706101	-0.110624		9.25904e-05	0.000534734	0.0718655
ENSG00000025796.13_SEC63	2.63792e-05	3.10616e-05	2.84796e-05	2.19757e-05		0.386168	0.37402	0.0121487		0.000468791	0.0168995	0.884076			ENSG00000025796.13_SEC63	9.36211	11.1904	10.1931	7.66734		0.422518	0.410802	0.0117165		0.000100281	0.00442901	0.433426
ENSG00000025800.13_KPNA6	1.38623e-05	1.29812e-05	1.19214e-05	1.02657e-05		0.386745	0.215721	0.171024		4.57209e-06	0.00264751	0.00578203			ENSG00000025800.13_KPNA6	4.63449	4.31326	3.92892	3.34379		0.420042	0.232648	0.187393		0.000124937	0.00030001	0.0011455
ENSG00000026025.15_VIM	0.000149231	0.000163843	5.32265e-05	7.28259e-05		1.10398	-0.452307	1.55629		1.82883e-06	0.0930896	4.62464e-08			ENSG00000026025.15_VIM	63.6039	70.6318	20.3287	28.7427		1.2235	-0.499676	1.72318		0.381642	3.09288e-06	9.24928e-08
ENSG00000026036.21_RTEL1-TNFRSF6B	1.78004e-06	1.92627e-06	2.35059e-06	1.18194e-06		0.648826	0.991867	-0.343041		0.00303754	0.00714456	0.32515			ENSG00000026036.21_RTEL1-TNFRSF6B	0.509319	0.549139	0.686688	0.325913		0.699408	1.07517	-0.375761		0.517052	0.644205	0.626261
ENSG00000026103.21_FAS	2.0332e-05	2.33238e-05	1.68336e-05	1.13133e-05		0.948153	0.573322	0.374831		1.52403e-07	0.00564451	0.00770141			ENSG00000026103.21_FAS	7.0429	8.18042	5.73795	3.71989		1.03295	0.625276	0.407676		0.428814	0.0111529	0.00229848
ENSG00000026297.15_RNASET2	2.20708e-05	2.50074e-05	2.11744e-05	2.79403e-05		-0.247288	-0.400028	0.15274		0.0452208	0.00564451	0.415			ENSG00000026297.15_RNASET2	7.70811	8.87932	7.36583	9.97566		-0.266394	-0.437564	0.17117		1.82883e-06	8.65386e-05	0.244251
ENSG00000026508.17_CD44	3.38325e-05	4.25632e-05	1.72652e-05	1.25446e-05		1.60643	0.460806	1.14562		1.52403e-07	0.0249163	3.21412e-06			ENSG00000026508.17_CD44	12.3602	15.9047	5.90594	4.16397		1.76298	0.504205	1.25877		0.00613285	0.0137695	1.54925e-06
ENSG00000026559.13_KCNG1	1.41019e-07	6.17123e-08	4.24544e-08	1.25858e-07		-0.312228	-1.56781	1.25558		0.716005	0.00439776	0.00819771			ENSG00000026559.13_KCNG1	0.0348611	0.0148889	0.0109792	0.03115		-0.324536	-1.50446	1.17993		0.318603	0.00213237	0.00532233
ENSG00000026652.13_AGPAT4	2.16287e-06	2.11251e-06	9.52919e-07	1.55964e-06		0.454837	-0.710788	1.16563		0.0452208	0.00264751	6.28951e-06			ENSG00000026652.13_AGPAT4	0.623806	0.609944	0.258198	0.4387		0.491743	-0.764757	1.2565		0.230342	0.000191697	2.74881e-05
ENSG00000026751.16_SLAMF7	2.5269e-06	4.3986e-06	3.37895e-06	2.52013e-06		0.458421	0.423078	0.035343		0.654352	0.0691507	0.215376			ENSG00000026751.16_SLAMF7	0.742292	1.39096	1.00916	0.73675		0.533806	0.453903	0.0799035		0.0614257	0.0348055	0.848834
ENSG00000026950.16_BTN3A1	1.21817e-05	1.56242e-05	1.19222e-05	1.23477e-05		0.17115	-0.0505931	0.221743		0.72386	0.92287	0.602069			ENSG00000026950.16_BTN3A1	4.02983	5.3655	3.94458	4.08969		0.199954	-0.0521177	0.252071		0.000507844	8.69382e-05	0.0825883
ENSG00000027001.9_MIPEP	7.72598e-06	8.56723e-06	8.91177e-06	6.98802e-06		0.221316	0.350829	-0.129513		0.0509556	0.0249163	0.391305			ENSG00000027001.9_MIPEP	2.46164	2.75553	2.87048	2.2044		0.24288	0.380906	-0.138025		0.00102065	0.00137954	0.211522
ENSG00000027075.14_PRKCH	6.49979e-06	9.91551e-06	7.58391e-06	1.2404e-05		-0.595759	-0.709786	0.114027		2.1184e-05	3.09288e-06	0.19996			ENSG00000027075.14_PRKCH	2.03853	3.29597	2.40519	4.10701		-0.622736	-0.77194	0.149204		2.1184e-05	8.69382e-05	0.270935
ENSG00000027644.4_INSRR	5.27058e-08	1.04773e-07	0	1.02146e-08		2.94646	#NUM!	0		0.0214588	0.0212991	0.000287318			ENSG00000027644.4_INSRR	0.0122222	0.0258889	0	0.0023		3.05051	#NUM!	0		0.0955755	0.0209767	0.000239054
ENSG00000027697.13_IFNGR1	6.25612e-05	6.25907e-05	2.86709e-05	3.45471e-05		0.857042	-0.268978	1.12602		1.52403e-07	0.140237	2.77478e-07			ENSG00000027697.13_IFNGR1	24.2048	24.3535	10.2792	12.5738		0.949305	-0.29069	1.23999		0.190867	3.09288e-06	2.77478e-07
ENSG00000027847.13_B4GALT7	8.19103e-06	7.64908e-06	7.84821e-06	6.00585e-06		0.399142	0.385995	0.0131472		0.000173282	9.27865e-05	0.346371			ENSG00000027847.13_B4GALT7	2.61869	2.43476	2.49607	1.87254		0.432276	0.414665	0.017611		0.0135003	0.00564451	0.0276027
ENSG00000027869.11_SH2D2A	7.10608e-07	9.25814e-07	6.4006e-07	4.56964e-07		0.840392	0.486124	0.354268		0.0353122	0.817433	0.0943445			ENSG00000027869.11_SH2D2A	0.189389	0.255431	0.175052	0.119175		0.900138	0.554703	0.345436		0.866532	0.0265317	0.0103041
ENSG00000028116.16_VRK2	9.03967e-06	8.95191e-06	8.22669e-06	9.31802e-06		-0.0507739	-0.179711	0.128938		0.795635	0.538659	0.723117			ENSG00000028116.16_VRK2	2.91494	2.88081	2.64559	3.01216		-0.0558042	-0.187208	0.131404		4.132e-05	3.09288e-06	0.00486091
ENSG00000028137.18_TNFRSF1B	1.43664e-05	1.29992e-05	8.45968e-06	7.23397e-06		0.919504	0.225816	0.693687		1.0211e-05	0.538659	0.000657554			ENSG00000028137.18_TNFRSF1B	4.82407	4.33683	2.7225	2.2894		1.00052	0.249962	0.750558		0.195414	0.00442901	0.000239302
ENSG00000028203.17_VEZT	2.63023e-05	2.99834e-05	2.07666e-05	2.36997e-05		0.247899	-0.190604	0.438504		0.00251968	0.180194	0.00029563			ENSG00000028203.17_VEZT	9.32429	10.785	7.20379	8.32423		0.272477	-0.20856	0.481037		3.35502e-05	3.09288e-06	0.000229762
ENSG00000028277.21_POU2F2	1.2765e-06	1.91536e-06	2.64128e-06	1.52898e-06		0.0618275	0.788667	-0.726839		0.869119	0.821204	0.851285			ENSG00000028277.21_POU2F2	0.357167	0.550736	0.804906	0.433125		0.0677544	0.894037	-0.826283		0.0614257	0.0477868	0.385274
ENSG00000028310.17_BRD9	1.08567e-05	1.05023e-05	1.00802e-05	9.64464e-06		0.147045	0.0637257	0.0833196		0.0272539	1	0.123589			ENSG00000028310.17_BRD9	3.55824	3.42694	3.28196	3.12909		0.158555	0.0688149	0.0897405		1.82883e-06	0.000681866	0.0595589
ENSG00000028528.14_SNX1	3.08676e-05	3.07017e-05	3.40588e-05	2.9941e-05		0.0400884	0.185904	-0.145816		0.72386	0.107202	0.304764			ENSG00000028528.14_SNX1	11.1157	11.043	12.3887	10.7501		0.0435143	0.204671	-0.161157		1.52403e-07	0.00370678	0.851285
ENSG00000028839.9_TBPL1	8.58033e-06	9.00208e-06	9.89555e-06	1.02365e-05		-0.219589	-0.0488699	-0.170719		0.109183	0.346279	0.346371			ENSG00000028839.9_TBPL1	2.76454	2.91114	3.22018	3.33606		-0.233353	-0.0510063	-0.182347		6.85813e-06	3.09288e-06	0.319709
ENSG00000029153.14_ARNTL2	8.00839e-06	7.17939e-06	3.08324e-06	1.91971e-06		1.98395	0.683559	1.30039		1.06682e-06	0.107202	2.24295e-06			ENSG00000029153.14_ARNTL2	2.56006	2.27392	0.92025	0.553363		2.12691	0.733801	1.39311		0.000136834	0.39107	1.1655e-05
ENSG00000029363.16_BCLAF1	3.7401e-05	4.72364e-05	3.48728e-05	4.49519e-05		-0.0870865	-0.366278	0.279191		0.244924	2.16502e-05	0.0787915			ENSG00000029363.16_BCLAF1	13.7222	17.7443	12.7124	16.7995		-0.0946012	-0.402186	0.307584		1.52403e-07	3.09288e-06	0.0421306
ENSG00000029364.11_SLC39A9	3.16599e-05	3.072e-05	3.62499e-05	3.33633e-05		-0.0971832	0.119711	-0.216894		0.207851	0.0425704	0.00162686			ENSG00000029364.11_SLC39A9	11.438	11.0476	13.2522	12.1015		-0.10619	0.131041	-0.237231		1.52403e-07	3.09288e-06	0.19996
ENSG00000029534.19_ANK1	1.58074e-07	1.65682e-07	2.82581e-07	2.40014e-07		-0.568216	0.235543	-0.803759		0.118667	0.715317	0.813429			ENSG00000029534.19_ANK1	0.0397917	0.0417778	0.07375	0.0603875		-0.566221	0.288393	-0.854614		0.017196	0.0138964	0.426232
ENSG00000029559.6_IBSP	3.00711e-08	2.783e-08	9.78589e-08	1.31485e-08		1.13869	2.89581	-1.75711		0.185952	0.619119	0.388965			ENSG00000029559.6_IBSP	0.007	0.00633333	0.0255729	0.003125		1.09311	3.03269	-1.93958		0.18491	0.658332	0.388081
ENSG00000029639.10_TFB1M	1.04757e-05	1.02945e-05	1.26055e-05	1.28375e-05		-0.30584	-0.0263037	-0.279536		0.0238332	1	0.0276027			ENSG00000029639.10_TFB1M	3.42151	3.36072	4.18865	4.27029		-0.332572	-0.0278493	-0.304723		2.71816e-05	0.000194117	0.915696
ENSG00000029725.16_RABEP1	1.72687e-05	1.82704e-05	2.10625e-05	2.33709e-05		-0.395303	-0.150037	-0.245266		1.82883e-06	0.0591359	0.00136748			ENSG00000029725.16_RABEP1	5.88807	6.26136	7.30724	8.19426		-0.431797	-0.165288	-0.26651		1.77243e-05	3.09288e-06	0.687528
ENSG00000029993.14_HMGB3	2.29509e-05	1.59232e-05	1.57002e-05	1.88825e-05		0.0417587	-0.26627	0.308029		0.98122	0.180194	0.1038			ENSG00000029993.14_HMGB3	8.03725	5.44692	5.3274	6.51028		0.050476	-0.289288	0.339764		0.000173282	1.23715e-05	0.0140646
ENSG00000030066.13_NUP160	1.13904e-05	1.33605e-05	1.20847e-05	1.30189e-05		-0.0731236	-0.107424	0.0343005		0.207851	0.974236	0.391305			ENSG00000030066.13_NUP160	3.74453	4.46597	3.99505	4.33382		-0.0781708	-0.117427	0.0392558		9.25904e-05	3.09288e-06	0.0862616
ENSG00000030110.12_BAK1	5.01176e-06	4.23424e-06	3.43318e-06	2.11265e-06		1.12978	0.700492	0.429286		6.85813e-06	0.00264751	0.0101454			ENSG00000030110.12_BAK1	1.54136	1.28531	1.0242	0.607487		1.21818	0.753568	0.464607		0.0062558	0.0989738	0.00138922
ENSG00000030304.13_MUSK	4.0818e-07	4.10371e-07	4.41033e-07	9.80161e-07		-1.25995	-1.15213	-0.107815		4.09964e-05	0.0185661	0.210708			ENSG00000030304.13_MUSK	0.105861	0.106625	0.120406	0.266863		-1.32873	-1.14819	-0.180542		9.17724e-05	0.00080315	0.0334908
ENSG00000030419.16_IKZF2	4.10747e-06	5.45885e-06	3.99285e-06	3.06269e-06		0.643165	0.382619	0.260546		0.000100281	0.0299608	0.602069			ENSG00000030419.16_IKZF2	1.24156	1.69603	1.20565	0.904763		0.699019	0.414195	0.284824		0.362109	0.00831479	0.0221947
ENSG00000030582.17_GRN	9.31892e-05	8.84457e-05	5.0318e-05	4.03739e-05		1.16955	0.317651	0.851896		1.52403e-07	0.0930896	2.74241e-05			ENSG00000030582.17_GRN	37.7133	35.4569	19.167	14.9389		1.29218	0.359549	0.932628		0.408141	0.0011289	0.000192639
ENSG00000031003.10_FAM13B	1.22273e-05	1.56327e-05	9.22447e-06	1.05572e-05		0.399967	-0.194691	0.594657		0.000289413	0.180194	3.58872e-05			ENSG00000031003.10_FAM13B	4.04393	5.29875	2.97889	3.44815		0.438014	-0.21105	0.649064		0.00208121	8.65386e-05	2.08628e-05
ENSG00000031081.10_ARHGAP31	3.73363e-06	3.72979e-06	2.92641e-06	4.23691e-06		-0.183176	-0.533881	0.350705		0.244924	0.000831985	0.00268125			ENSG00000031081.10_ARHGAP31	1.11989	1.11771	0.861281	1.28489		-0.199692	-0.577086	0.377394		0.00012467	3.09288e-06	0.00172813
ENSG00000031691.6_CENPQ	1.69192e-06	1.81348e-06	2.41746e-06	2.09746e-06		-0.259063	0.204851	-0.463914		0.308478	0.674397	0.134493			ENSG00000031691.6_CENPQ	0.479597	0.515583	0.705417	0.60305		-0.277319	0.226198	-0.503517		0.000113046	0.000321057	0.848817
ENSG00000031698.12_SARS	4.17843e-05	4.09704e-05	4.49284e-05	4.47689e-05		-0.113656	0.00512901	-0.118785		0.0799789	0.771303	0.28522			ENSG00000031698.12_SARS	15.4919	15.1749	16.8122	16.7172		-0.124654	0.00817493	-0.132829		1.52403e-07	3.09288e-06	0.723117
ENSG00000031823.14_RANBP3	1.14924e-05	1.04759e-05	1.1543e-05	1.17449e-05		-0.0966063	-0.0250133	-0.0715931		0.524107	0.722343	0.723117			ENSG00000031823.14_RANBP3	3.78087	3.41996	3.80362	3.87333		-0.105409	-0.0261975	-0.0792111		1.52403e-07	0.000130514	0.498146
ENSG00000032219.18_ARID4A	1.24499e-05	1.43891e-05	1.9853e-05	1.54622e-05		-0.204418	0.36061	-0.565028		0.0717382	0.0358279	0.00192815			ENSG00000032219.18_ARID4A	4.12889	4.85015	6.87143	5.22435		-0.21869	0.395358	-0.614048		3.04806e-07	0.000600019	0.0825883
ENSG00000032389.12_TSSC1	7.88876e-06	7.79898e-06	8.98073e-06	8.42595e-06		-0.103272	0.0919942	-0.195266		0.356195	0.538659	0.146098			ENSG00000032389.12_TSSC1	2.51351	2.4829	2.89608	2.70207		-0.113174	0.100035	-0.213209		3.72432e-05	0.00030001	0.309575
ENSG00000032444.15_PNPLA6	2.51357e-05	2.33674e-05	2.00815e-05	1.0813e-05		1.16531	0.893101	0.27221		3.04806e-07	3.71146e-05	0.0276027			ENSG00000032444.15_PNPLA6	8.87621	8.21387	6.97648	3.54155		1.27071	0.978118	0.292588		0.0180558	0.254303	0.0276027
ENSG00000032742.17_IFT88	1.25078e-05	1.35025e-05	1.39944e-05	1.7773e-05		-0.450599	-0.344832	-0.105767		5.57795e-05	0.000831985	0.0478654			ENSG00000032742.17_IFT88	4.14872	4.53488	4.69062	6.07762		-0.485215	-0.373727	-0.111487		3.04806e-07	3.09288e-06	0.573247
ENSG00000033011.11_ALG1	1.07887e-05	9.58388e-06	9.21539e-06	6.57625e-06		0.631289	0.486779	0.14451		1.47831e-05	0.000600019	0.248642			ENSG00000033011.11_ALG1	3.53161	3.1085	2.97323	2.06316		0.68635	0.527173	0.159177		0.313665	0.00564451	0.01674
ENSG00000033030.13_ZCCHC8	1.01206e-05	1.18918e-05	1.20884e-05	1.36508e-05		-0.31066	-0.175357	-0.135303		0.000919447	0.0691507	0.158429			ENSG00000033030.13_ZCCHC8	3.29383	3.93715	3.99428	4.55883		-0.33447	-0.190726	-0.143744		1.52403e-07	3.09288e-06	0.582048
ENSG00000033050.7_ABCF2	9.06408e-06	8.75426e-06	5.86577e-06	7.15773e-06		0.315787	-0.287183	0.60297		0.000369882	0.00343619	3.21412e-06			ENSG00000033050.7_ABCF2	2.92122	2.8141	1.82246	2.26153		0.342578	-0.31141	0.653988		0.00214787	3.09288e-06	1.61862e-07
ENSG00000033100.16_CHPF2	1.21622e-05	1.16916e-05	8.33038e-06	5.7809e-06		1.04485	0.527088	0.517766		1.52403e-07	0.00151861	7.6584e-05			ENSG00000033100.16_CHPF2	4.02121	3.85269	2.67707	1.79572		1.13251	0.57609	0.556422		0.00214787	0.0299608	0.00088765
ENSG00000033122.18_LRRC7	1.74209e-06	1.99883e-06	1.67774e-06	2.94768e-06		-0.656184	-0.813056	0.156871		0.0116146	0.00343619	0.368427			ENSG00000033122.18_LRRC7	0.495139	0.573583	0.476844	0.873012		-0.708187	-0.872486	0.164298		7.61789e-05	6.18576e-06	0.0167036
ENSG00000033170.16_FUT8	5.50396e-06	6.05938e-06	3.93454e-06	5.83028e-06		-0.0120789	-0.567371	0.555292		0.356195	0.0249163	0.0170641			ENSG00000033170.16_FUT8	1.70574	1.8996	1.19496	1.81655		-0.0110684	-0.604241	0.593172		0.00344316	5.87648e-05	0.000239302
ENSG00000033178.12_UBA6	1.67747e-05	1.81124e-05	1.41766e-05	1.77162e-05		-0.0223737	-0.321562	0.299188		0.381642	0.0503243	0.1038			ENSG00000033178.12_UBA6	5.71981	6.22701	4.76465	6.05952		-0.02065	-0.346836	0.326186		0.000137705	6.18576e-06	0.00921986
ENSG00000033327.12_GAB2	4.39544e-06	4.51018e-06	3.07411e-06	3.6505e-06		0.286621	-0.247928	0.534549		0.0238332	0.00564451	0.00029563			ENSG00000033327.12_GAB2	1.33597	1.3756	0.906573	1.09255		0.311429	-0.269204	0.580633		0.00432818	8.65386e-05	0.000178425
ENSG00000033627.16_ATP6V0A1	2.94016e-05	2.89473e-05	1.88054e-05	1.38859e-05		1.07108	0.437518	0.633562		3.04806e-07	0.00201347	5.99122e-05			ENSG00000033627.16_ATP6V0A1	10.5525	10.3938	6.46379	4.64828		1.17193	0.475685	0.69624		0.120528	0.0137695	0.000542147
ENSG00000033800.13_PIAS1	9.40162e-06	1.18684e-05	1.03077e-05	2.35061e-05		-1.14421	-1.18931	0.0450931		3.04806e-07	3.09288e-06	1			ENSG00000033800.13_PIAS1	3.04417	3.92218	3.3617	8.25335		-1.24458	-1.29579	0.0512123		1.52403e-07	3.09288e-06	0.231598
ENSG00000033867.16_SLC4A7	1.10936e-05	1.4591e-05	6.25171e-06	1.21851e-05		0.0757892	-0.962792	1.03858		0.620606	0.0011289	2.74241e-05			ENSG00000033867.16_SLC4A7	3.65525	4.91475	1.95904	4.04589		0.082839	-1.04631	1.12915		0.00303754	0.000149133	0.000107092
ENSG00000034053.14_APBA2	7.10904e-07	1.3764e-06	7.93284e-07	1.11015e-06		-0.0891169	-0.484846	0.395729		0.190867	0.0804211	0.661522			ENSG00000034053.14_APBA2	0.189208	0.3925	0.213063	0.306088		-0.0736482	-0.522667	0.449019		0.0071974	0.000758262	0.0508206
ENSG00000034152.18_MAP2K3	2.09777e-05	1.90401e-05	1.49275e-05	8.3601e-06		1.25905	0.836384	0.422668		1.52403e-07	0.00201347	0.0430606			ENSG00000034152.18_MAP2K3	7.30794	6.57133	5.05318	2.67725		1.37411	0.916439	0.45767		0.00232674	0.488595	0.0193121
ENSG00000034239.10_EFCAB1	3.29567e-07	2.78222e-07	7.17829e-07	1.7409e-06		-2.51819	-1.27812	-1.24007		1.06682e-06	0.00151861	0.034268			ENSG00000034239.10_EFCAB1	0.0846944	0.0709444	0.194323	0.494975		-2.66915	-1.3489	-1.32025		1.74911e-05	0.000284916	0.595994
ENSG00000034510.5_TMSB10	0.00046446	0.000501006	0.000140587	0.000174406		1.46877	-0.310984	1.77976		1.52403e-07	0.0358279	2.31232e-08			ENSG00000034510.5_TMSB10	228.75	249.159	59.4709	75.6323		1.65966	-0.346819	2.00648		0.00435293	3.09288e-06	1.61862e-07
ENSG00000034533.11_ASTE1	3.12014e-06	3.17359e-06	5.54324e-06	6.1398e-06		-0.964276	-0.147463	-0.816813		1.52403e-07	0.180194	5.99122e-05			ENSG00000034533.11_ASTE1	0.921986	0.940139	1.72079	1.91706		-1.04195	-0.155825	-0.886123		1.76775e-05	2.16502e-05	0.0103979
ENSG00000034677.12_RNF19A	3.33891e-05	4.42887e-05	2.39843e-05	3.28638e-05		0.241002	-0.454413	0.695415		0.207851	0.00013918	3.21412e-06			ENSG00000034677.12_RNF19A	12.1246	16.68	8.42575	11.91		0.274131	-0.499293	0.773424		2.1184e-05	3.09288e-06	2.77478e-07
ENSG00000034693.14_PEX3	1.22609e-05	1.20973e-05	1.59571e-05	1.61164e-05		-0.404126	-0.0143322	-0.389794		0.00113662	0.582414	0.0101454			ENSG00000034693.14_PEX3	4.05942	3.99617	5.42479	5.47029		-0.441628	-0.0120489	-0.429579		1.52403e-07	3.09288e-06	0.0587785
ENSG00000034713.7_GABARAPL2	3.51838e-05	3.87842e-05	3.12534e-05	2.73691e-05		0.434351	0.191464	0.242886		7.5287e-05	0.107202	0.0276027			ENSG00000034713.7_GABARAPL2	12.8463	14.2989	11.259	9.74329		0.478218	0.208599	0.269619		0.000100281	1.23715e-05	0.0276027
ENSG00000034971.16_MYOC	1.73588e-08	0	6.89816e-08	1.30734e-07		-3.9129	-0.922348	-2.99055		0.00363153	0.0499493	0.87052			ENSG00000034971.16_MYOC	0.00391667	0	0.0177292	0.0326		-4.05717	-0.878747	-3.17843		0.00141708	0.0178383	0.870486
ENSG00000035115.21_SH3YL1	2.59814e-05	3.83341e-05	1.74224e-05	1.26343e-05		1.34783	0.463603	0.884222		0.000468791	0.0299608	0.00770141			ENSG00000035115.21_SH3YL1	9.29157	14.261	5.97251	4.19733		1.48834	0.508867	0.979474		0.0986644	0.0295127	0.00136748
ENSG00000035141.7_FAM136A	1.47398e-05	1.56634e-05	1.87734e-05	1.47276e-05		0.0457001	0.350169	-0.304469		0.654352	0.00201347	0.00162686			ENSG00000035141.7_FAM136A	4.95694	5.29449	6.4476	4.95217		0.049691	0.380701	-0.33101		1.77243e-05	0.000114101	0.227521
ENSG00000035403.17_VCL	1.61162e-05	1.66079e-05	8.61288e-06	1.16894e-05		0.485159	-0.440628	0.925787		0.00517682	0.0111529	4.50902e-06			ENSG00000035403.17_VCL	5.46393	5.66108	2.77089	3.86347		0.525836	-0.479552	1.00539		0.0491975	0.000194117	0.000150841
ENSG00000035499.12_DEPDC1B	1.26948e-06	1.58261e-06	8.66202e-07	3.15852e-07		2.1747	1.45545	0.719242		1.82883e-06	0.0802331	0.0654281			ENSG00000035499.12_DEPDC1B	0.354917	0.448125	0.239885	0.0805125		2.31819	1.57506	0.743129		0.00130424	0.894757	0.00343834
ENSG00000035664.11_DAPK2	4.49869e-06	7.62865e-06	2.86072e-06	2.12011e-06		1.51605	0.432237	1.08381		1.47831e-05	0.92287	0.00429118			ENSG00000035664.11_DAPK2	1.37644	2.45363	0.858042	0.612625		1.64429	0.486043	1.15825		0.0176124	0.106108	0.005201
ENSG00000035681.7_NSMAF	1.01337e-05	1.31384e-05	7.54729e-06	9.71698e-06		0.260021	-0.364549	0.62457		0.0641767	0.0011289	7.6584e-05			ENSG00000035681.7_NSMAF	3.30475	4.38758	2.39718	3.15135		0.287451	-0.394634	0.682085		0.0012087	3.09288e-06	0.000179019
ENSG00000035687.9_ADSS	1.53207e-05	1.57649e-05	1.20368e-05	1.05886e-05		0.553738	0.184944	0.368794		2.89566e-06	0.346279	0.0101454			ENSG00000035687.9_ADSS	5.17274	5.33164	3.9874	3.45926		0.602454	0.204982	0.397472		0.0492907	2.16502e-05	0.00129225
ENSG00000035720.7_STAP1	1.20414e-07	2.00774e-07	1.29695e-07	2.83108e-07		-0.817935	-1.12622	0.308288		0.0235527	0.0585347	0.5996			ENSG00000035720.7_STAP1	0.0290833	0.0523333	0.0328125	0.071875		-0.820166	-1.13124	0.311079		0.0029869	0.000816372	0.0788766
ENSG00000035862.12_TIMP2	3.23578e-05	3.56288e-05	1.56734e-05	1.52894e-05		1.15272	0.0357862	1.11694		6.09612e-07	0.92287	3.21412e-06			ENSG00000035862.12_TIMP2	11.7053	13.0473	5.31626	5.16755		1.26003	0.0409313	1.2191		0.0520938	0.000324842	1.17599e-05
ENSG00000035928.15_RFC1	1.62084e-05	1.95478e-05	2.39277e-05	2.97627e-05		-0.73531	-0.31482	-0.42049		6.09612e-07	0.02058	0.00314635			ENSG00000035928.15_RFC1	5.49696	6.74922	8.42465	10.6839		-0.803112	-0.342755	-0.460356		1.52403e-07	3.09288e-06	0.10765
ENSG00000036054.12_TBC1D23	1.52718e-05	1.71968e-05	1.87025e-05	1.85683e-05		-0.193799	0.0103909	-0.20419		0.0272539	0.496507	0.158429			ENSG00000036054.12_TBC1D23	5.15561	5.86667	6.44127	6.37806		-0.210768	0.0142271	-0.224995		6.09612e-07	8.69382e-05	0.567617
ENSG00000036257.12_CUL3	2.73827e-05	2.94442e-05	2.64849e-05	2.98412e-05		-0.0707288	-0.172133	0.101404		0.464182	0.282934	0.602069			ENSG00000036257.12_CUL3	9.75726	10.5455	9.41528	10.7062		-0.0767691	-0.185372	0.108603		1.77243e-05	8.69382e-05	0.113367
ENSG00000036448.9_MYOM2	1.83758e-06	2.66593e-06	4.61269e-06	6.22649e-06		-1.46737	-0.43281	-1.03456		2.95662e-05	0.0930896	0.00268125			ENSG00000036448.9_MYOM2	0.527153	0.791278	1.41833	1.95164		-1.56586	-0.460488	-1.10538		2.71816e-05	2.16502e-05	0.0276776
ENSG00000036473.6_OTC	7.96821e-05	7.20502e-05	0.000128828	0.000106701		-0.49204	0.271874	-0.763913		0.0116146	0.0804211	0.000122877			ENSG00000036473.6_OTC	31.8703	28.4152	54.0158	43.6846		-0.535315	0.306255	-0.84157		1.52403e-07	0.00151861	0.000122877
ENSG00000036530.8_CYP46A1	3.00817e-07	3.74196e-07	8.66353e-07	6.5901e-07		-0.965386	0.394654	-1.36004		0.00113662	0.722343	0.00029563			ENSG00000036530.8_CYP46A1	0.0768889	0.0976111	0.236115	0.174575		-1.00062	0.43564	-1.43626		0.000216051	0.00449785	0.20247
ENSG00000036549.12_ZZZ3	2.07916e-05	2.62384e-05	2.65086e-05	2.91556e-05		-0.31019	-0.137314	-0.172876		0.000369882	0.22763	0.00770141			ENSG00000036549.12_ZZZ3	7.21131	9.33817	9.41095	10.4396		-0.335283	-0.149656	-0.185627		2.71816e-05	3.09288e-06	0.408931
ENSG00000036565.14_SLC18A1	4.59461e-08	6.86016e-08	1.58759e-08	8.07348e-08		-0.495313	-2.34636	1.85104		0.814618	0.116094	0.0385979			ENSG00000036565.14_SLC18A1	0.0106944	0.0166389	0.00385417	0.020225		-0.565478	-2.39165	1.82617		1	0.0799514	0.0201252
ENSG00000036672.15_USP2	1.70408e-06	1.9026e-06	2.93524e-06	4.0358e-06		-1.16218	-0.459374	-0.702806		7.5287e-05	0.0930896	0.00770141			ENSG00000036672.15_USP2	0.483778	0.557347	0.870833	1.2247		-1.23429	-0.49196	-0.742325		4.57209e-06	0.0033347	0.270828
ENSG00000036828.15_CASR	1.38171e-07	3.92223e-07	2.89528e-07	1.41885e-07		0.902342	1.02898	-0.126639		0.428245	0.409282	0.565228			ENSG00000036828.15_CASR	0.0339722	0.103986	0.0746146	0.03485		0.985002	1.0983	-0.113297		0.470009	0.153119	0.493739
ENSG00000037042.8_TUBG2	6.08914e-06	4.54641e-06	4.96381e-06	3.6964e-06		0.524701	0.425324	0.0993763		0.00113662	0.0358279	0.391305			ENSG00000037042.8_TUBG2	1.90493	1.3865	1.52657	1.10751		0.571392	0.462974	0.108418		0.0986644	0.0228756	0.0514427
ENSG00000037241.7_RPL26L1	1.85053e-05	1.50245e-05	1.86753e-05	1.63376e-05		0.0372439	0.19293	-0.155686		0.493672	0.180194	0.517585			ENSG00000037241.7_RPL26L1	6.36478	5.07311	6.44342	5.54734		0.0439534	0.21603	-0.172077		6.09612e-07	3.09288e-06	0.734832
ENSG00000037280.15_FLT4	5.30033e-06	5.27592e-06	4.44408e-06	5.03847e-06		0.0697696	-0.181103	0.250872		0.795635	0.159327	0.0715996			ENSG00000037280.15_FLT4	1.63725	1.62781	1.3565	1.54816		0.0765506	-0.190668	0.267218		0.000858587	0.00173064	0.0148925
ENSG00000037474.14_NSUN2	2.15797e-05	2.14548e-05	2.13053e-05	2.17666e-05		-0.0166225	-0.0309025	0.0142799		0.435657	0.496507	0.631508			ENSG00000037474.14_NSUN2	7.51418	7.457	7.41132	7.58129		-0.0183268	-0.0327118	0.014385		1.52403e-07	3.09288e-06	0.368427
ENSG00000037637.10_FBXO42	5.27303e-06	5.57824e-06	5.16273e-06	8.21905e-06		-0.599179	-0.670837	0.0716588		0.000468791	0.00030001	0.134493			ENSG00000037637.10_FBXO42	1.62456	1.72878	1.59062	2.63037		-0.649673	-0.725675	0.0760021		2.19736e-05	0.000149133	0.0124719
ENSG00000037749.11_MFAP3	1.52289e-05	1.49921e-05	1.36043e-05	1.28571e-05		0.232984	0.0815015	0.151482		0.0353122	0.582414	0.439492			ENSG00000037749.11_MFAP3	5.14958	5.05285	4.56075	4.27056		0.256415	0.094845	0.16157		0.000353602	8.65386e-05	0.0234609
ENSG00000037757.13_MRI1	1.08021e-05	1.12337e-05	1.07421e-05	1.42058e-05		-0.366641	-0.403208	0.0365673		0.00517682	0.000429911	0.631508			ENSG00000037757.13_MRI1	3.57312	3.69458	3.51686	4.76085		-0.389719	-0.436929	0.0472107		1.77243e-05	6.18576e-06	0.122264
ENSG00000037897.16_METTL1	5.45081e-06	4.9499e-06	4.72996e-06	4.46656e-06		0.219445	0.0826612	0.136784		0.109183	0.974236	0.439492			ENSG00000037897.16_METTL1	1.68494	1.52529	1.45148	1.36128		0.237721	0.0925653	0.145156		0.0309142	0.0021623	0.0177179
ENSG00000037965.5_HOXC8	0	1.12919e-08	0	0		0	0	0		0.502335	NA	0.454186			ENSG00000037965.5_HOXC8	0	0.00263889	0	0		0	0	0		0.502335	NA	0.454186
ENSG00000038002.8_AGA	1.39196e-05	1.32604e-05	1.32433e-05	1.49696e-05		-0.139489	-0.176775	0.0372863		0.159891	0.313618	0.661522			ENSG00000038002.8_AGA	4.66521	4.45675	4.45327	5.04604		-0.145807	-0.180286	0.0344782		0.000167015	2.16502e-05	0.252933
ENSG00000038210.12_PI4K2B	1.50286e-05	1.65414e-05	2.49313e-05	1.64738e-05		-0.061614	0.59779	-0.659404		0.190867	0.000600019	0.000122877			ENSG00000038210.12_PI4K2B	5.06692	5.62936	8.80564	5.59466		-0.0650142	0.654376	-0.71939		1.06682e-06	0.0010952	0.00139094
ENSG00000038219.12_BOD1L1	1.49866e-05	1.62674e-05	1.29812e-05	1.55907e-05		0.00335619	-0.264253	0.267609		0.795635	0.0168995	0.00885096			ENSG00000038219.12_BOD1L1	5.04657	5.51547	4.3169	5.26739		0.00372924	-0.287093	0.290823		1.52403e-07	3.09288e-06	0.000657554
ENSG00000038274.16_MAT2B	2.26093e-05	2.33845e-05	2.67287e-05	3.0914e-05		-0.426821	-0.209875	-0.216946		5.57795e-05	0.254303	0.0386553			ENSG00000038274.16_MAT2B	7.90415	8.21533	9.53374	11.1326		-0.465985	-0.223676	-0.242308		1.52403e-07	3.09288e-06	0.266513
ENSG00000038295.7_TLL1	5.22438e-07	4.29174e-07	2.99471e-07	3.71597e-07		0.356635	-0.311322	0.667957		0.207851	0.973692	0.103098			ENSG00000038295.7_TLL1	0.136403	0.111056	0.0759167	0.0959		0.367583	-0.337114	0.704697		0.736389	0.000358724	1.83745e-05
ENSG00000038358.14_EDC4	9.94048e-06	1.07736e-05	1.03214e-05	1.00449e-05		0.0441395	0.0391675	0.00497199		0.832196	0.0804211	0.0193121			ENSG00000038358.14_EDC4	3.23582	3.52182	3.40926	3.26982		0.0473058	0.0602454	-0.0129395		0.000137414	0.00442901	0.00554648
ENSG00000038382.18_TRIO	3.79344e-05	4.73316e-05	2.553e-05	2.56796e-05		0.731345	-0.00843113	0.739777		0.000132591	0.974236	0.000239302			ENSG00000038382.18_TRIO	13.9671	17.858	9.06119	9.10274		0.805794	-0.00660034	0.812395		0.0400161	0.0011289	0.00192815
ENSG00000038427.15_VCAN	4.18316e-05	4.73394e-05	5.00562e-06	2.67344e-06		4.0598	0.90485	3.15495		1.0211e-05	0.0168995	4.50902e-06			ENSG00000038427.15_VCAN	15.6863	18.0522	1.54991	0.783313		4.42866	0.984521	3.44414		2.1184e-05	0.575049	3.04197e-05
ENSG00000038532.14_CLEC16A	1.18548e-05	1.10633e-05	1.20659e-05	7.1317e-06		0.68417	0.758615	-0.0744454		1.47831e-05	0.00564451	0.602069			ENSG00000038532.14_CLEC16A	3.93578	3.63057	4.02996	2.25266		0.747966	0.839134	-0.0911679		0.249786	0.106108	0.182173
ENSG00000038945.14_MSR1	2.02587e-05	1.95283e-05	1.70507e-05	1.50054e-05		0.406817	0.184355	0.222462		0.0509556	0.92287	0.248642			ENSG00000038945.14_MSR1	7.0599	6.7561	5.88615	5.0634		0.448162	0.217217	0.230945		0.0200168	0.000831985	0.0863666
ENSG00000039068.18_CDH1	5.03559e-05	5.69209e-05	4.77528e-05	3.93843e-05		0.445646	0.277967	0.167679		0.00850362	0.140237	0.19996			ENSG00000039068.18_CDH1	19.065	21.8938	17.9828	14.5508		0.493073	0.30552	0.187553		0.00170981	0.00201347	0.391305
ENSG00000039123.15_SKIV2L2	1.8992e-05	2.18159e-05	1.98843e-05	2.24344e-05		-0.136862	-0.17408	0.0372186		0.0272539	0.159327	0.602069			ENSG00000039123.15_SKIV2L2	6.53376	7.60688	6.87176	7.83737		-0.148595	-0.189691	0.0410957		1.52403e-07	3.09288e-06	0.158429
ENSG00000039139.9_DNAH5	2.52311e-06	2.1312e-06	5.50934e-07	9.01548e-07		1.36809	-0.710524	2.07861		0.000289413	0.122911	6.28951e-06			ENSG00000039139.9_DNAH5	0.737806	0.616014	0.146667	0.247112		1.4538	-0.752627	2.20642		0.0125987	0.000750424	1.54725e-05
ENSG00000039319.16_ZFYVE16	1.85041e-05	2.35892e-05	1.81776e-05	1.94028e-05		0.117327	-0.0941036	0.21143		0.620606	0.627738	0.391305			ENSG00000039319.16_ZFYVE16	6.35303	8.31519	6.23291	6.69155		0.132282	-0.102435	0.234717		1.0211e-05	3.09288e-06	0.027695
ENSG00000039523.19_FAM65A	1.4799e-05	1.79109e-05	1.12995e-05	5.06833e-06		1.69014	1.15667	0.533472		1.52403e-07	0.00013918	0.00192815			ENSG00000039523.19_FAM65A	4.98404	6.12706	3.74564	1.55986		1.83251	1.26379	0.568719		4.58178e-05	0.674397	0.0115977
ENSG00000039537.13_C6	0.000119492	0.00010543	0.000217231	0.000314059		-1.48161	-0.531804	-0.949807		1.52403e-07	5.87648e-05	4.50902e-06			ENSG00000039537.13_C6	49.726	43.4026	96.5876	146.24		-1.65104	-0.598426	-1.05261		1.52403e-07	3.09288e-06	4.39341e-07
ENSG00000039560.13_RAI14	1.17811e-05	1.20132e-05	1.81385e-05	1.798e-05		-0.595773	0.0126609	-0.608434		6.09612e-07	0.821204	2.74241e-05			ENSG00000039560.13_RAI14	3.88869	3.96826	6.21512	6.15529		-0.647855	0.0139572	-0.661812		1.52403e-07	6.18576e-06	0.0308314
ENSG00000039600.10_SOX30	2.98516e-08	7.90824e-08	5.39853e-08	3.90505e-08		0.480041	0.467224	0.012817		1	0.592342	0.337427			ENSG00000039600.10_SOX30	0.00675	0.0198889	0.01325	0.0091		0.549595	0.542054	0.00754155		0.557141	0.167746	0.164217
ENSG00000039650.11_PNKP	1.5025e-05	1.55867e-05	1.22866e-05	9.73855e-06		0.652302	0.335307	0.316995		0.000100281	0.627738	0.0193121			ENSG00000039650.11_PNKP	5.08035	5.27336	4.1101	3.15964		0.712317	0.379416	0.332901		0.308478	0.0111529	0.00498828
ENSG00000039987.6_BEST2	8.53298e-09	1.37569e-08	4.1341e-08	2.0881e-08		-0.905802	0.985379	-1.89118		0.351406	0.13845	0.415077			ENSG00000039987.6_BEST2	0.00188889	0.00316667	0.0106667	0.0048		-0.925165	1.152	-2.07717		0.216684	0.116094	0.414584
ENSG00000040199.18_PHLPP2	4.04298e-06	4.12353e-06	3.40643e-06	2.53999e-06		0.684897	0.423436	0.261461		1.82883e-06	0.00030001	0.00770141			ENSG00000040199.18_PHLPP2	1.22107	1.24543	1.01235	0.7393		0.738233	0.453482	0.284751		0.866677	0.00343619	0.00111257
ENSG00000040275.16_SPDL1	3.19199e-06	3.76554e-06	3.47171e-06	2.42058e-06		0.52322	0.520291	0.00292934		0.00251968	0.0804211	0.723117			ENSG00000040275.16_SPDL1	0.9475	1.13183	1.04084	0.702412		0.565731	0.567363	-0.00163246		0.203755	0.00681498	0.0862966
ENSG00000040341.17_STAU2	1.79008e-05	1.77885e-05	2.09038e-05	2.6195e-05		-0.553796	-0.325528	-0.228269		1.52403e-07	0.00343619	0.0132244			ENSG00000040341.17_STAU2	6.12735	6.07956	7.2631	9.28466		-0.605224	-0.354263	-0.250961		1.52403e-07	8.69382e-05	0.611374
ENSG00000040487.12_PQLC2	5.75469e-06	4.45418e-06	5.2001e-06	4.55369e-06		0.164717	0.191504	-0.0267868		0.265043	0.92287	0.368427			ENSG00000040487.12_PQLC2	1.78943	1.35813	1.61173	1.38787		0.181354	0.215732	-0.0343775		0.00371796	0.0111529	0.0986632
ENSG00000040531.14_CTNS	6.36389e-06	6.81991e-06	6.60224e-06	3.73669e-06		0.818933	0.821195	-0.00226223		1.06682e-06	0.00714456	0.517585			ENSG00000040531.14_CTNS	1.9914	2.15175	2.08924	1.12116		0.885734	0.897983	-0.0122489		0.195169	0.0516221	0.0210025
ENSG00000040608.13_RTN4R	2.7968e-06	2.28827e-06	2.31419e-06	1.28032e-06		0.98977	0.854005	0.135765		0.000590714	0.00030001	0.983383			ENSG00000040608.13_RTN4R	0.822125	0.669014	0.668563	0.35585		1.06707	0.909793	0.15728		0.239734	0.741423	0.0566697
ENSG00000040633.12_PHF23	1.16584e-05	1.11652e-05	9.5585e-06	6.48453e-06		0.815447	0.559781	0.255665		6.09612e-07	0.00264751	0.0193121			ENSG00000040633.12_PHF23	3.84124	3.66544	3.09998	2.0359		0.882508	0.606592	0.275917		0.349746	0.02058	0.00172813
ENSG00000040731.10_CDH10	8.92038e-09	0	0	1.50322e-08		-1.75288	#NUM!	0		0.667651	0.315302	0.454186			ENSG00000040731.10_CDH10	0.00205556	0	0	0.0036		-1.80847	#NUM!	0		0.706946	0.315302	0.454186
ENSG00000040933.15_INPP4A	8.45133e-06	9.4828e-06	6.10674e-06	5.89659e-06		0.604755	0.0505221	0.554233		4.57209e-06	0.92287	5.99122e-05			ENSG00000040933.15_INPP4A	2.70857	3.07569	1.90653	1.83381		0.657287	0.056104	0.601183		0.157069	5.87648e-05	0.000138014
ENSG00000041353.9_RAB27B	2.11056e-06	2.57014e-06	1.49607e-06	1.58784e-06		0.559661	-0.0858896	0.64555		0.120528	0.771303	0.0346271			ENSG00000041353.9_RAB27B	0.610528	0.759569	0.419604	0.447125		0.615528	-0.0916492	0.707177		0.564731	0.000129373	0.0071139
ENSG00000041357.15_PSMA4	7.58413e-05	7.37669e-05	6.3875e-05	5.41809e-05		0.465332	0.237466	0.227866		0.000132591	0.140237	0.0787915			ENSG00000041357.15_PSMA4	29.953	29.0186	24.8268	20.6287		0.515367	0.267244	0.248123		0.000132591	3.71146e-05	0.346371
ENSG00000041515.15_MYO16	6.51616e-07	6.01249e-07	1.75877e-06	3.21618e-06		-2.36012	-0.870781	-1.48933		1.52403e-07	0.000429911	1.56544e-05			ENSG00000041515.15_MYO16	0.172708	0.158625	0.501125	0.954675		-2.52673	-0.929839	-1.59689		1.76775e-05	8.69382e-05	0.0017138
ENSG00000041802.10_LSG1	1.5133e-05	1.53504e-05	1.34457e-05	1.54475e-05		-0.0193555	-0.200232	0.180877		0.94371	0.0691507	0.0715996			ENSG00000041802.10_LSG1	5.1049	5.18618	4.48215	5.22184		-0.0212346	-0.220368	0.199133		1.77243e-05	3.09288e-06	0.0104235
ENSG00000041880.14_PARP3	1.11225e-05	1.0129e-05	1.16977e-05	1.17894e-05		-0.14992	-0.0112591	-0.138661		0.0400161	1	0.304764			ENSG00000041880.14_PARP3	3.65592	3.30183	3.86528	3.88577		-0.159582	-0.00762897	-0.151953		1.52403e-07	0.00343619	0.391305
ENSG00000041982.15_TNC	7.56349e-06	1.13e-05	3.47467e-06	4.41921e-06		1.09374	-0.34691	1.44065		0.057264	0.0591359	0.00578203			ENSG00000041982.15_TNC	2.41207	3.92943	1.06108	1.34995		1.23192	-0.347368	1.57929		0.84789	0.00684642	0.00264705
ENSG00000041988.15_THAP3	5.14753e-06	5.1115e-06	7.20745e-06	7.50926e-06		-0.549849	-0.0591825	-0.490667		2.95662e-05	0.0930896	0.00136748			ENSG00000041988.15_THAP3	1.58328	1.5724	2.28661	2.38335		-0.59504	-0.0597776	-0.535262		1.76775e-05	0.000865931	0.703077
ENSG00000042062.11_FAM65C	4.41153e-06	3.93221e-06	7.34316e-06	7.99959e-06		-0.939233	-0.123525	-0.815708		0.000100281	0.538659	0.000955728			ENSG00000042062.11_FAM65C	1.37171	1.19068	2.33515	2.55598		-0.996384	-0.130361	-0.866023		3.35502e-05	0.00215603	0.0753386
ENSG00000042088.13_TDP1	4.48823e-06	4.95446e-06	5.53767e-06	4.52704e-06		0.0606288	0.290708	-0.23008		0.72386	0.0691507	0.0787915			ENSG00000042088.13_TDP1	1.36728	1.5195	1.71407	1.37989		0.0649094	0.312878	-0.247968		0.00101577	0.00215603	0.299443
ENSG00000042286.14_AIFM2	7.85567e-06	6.16486e-06	6.86266e-06	4.69802e-06		0.577415	0.546714	0.0307002		0.000369882	0.0299608	0.28522			ENSG00000042286.14_AIFM2	2.50356	1.9245	2.17502	1.438		0.62261	0.596966	0.0256441		0.349416	0.0516221	0.00918094
ENSG00000042304.10_C2orf83	6.40699e-08	2.9177e-08	0	0		0	0	0		0.0101033	NA	0.00521679			ENSG00000042304.10_C2orf83	0.0150278	0.00683333	0	0		0	0	0		0.00998422	NA	0.005156
ENSG00000042317.16_SPATA7	6.51398e-06	6.32592e-06	5.76762e-06	7.10002e-06		-0.14526	-0.299847	0.154586		0.120528	0.0591359	0.602069			ENSG00000042317.16_SPATA7	2.04243	1.98347	1.79617	2.24474		-0.157234	-0.321626	0.164391		6.85813e-06	2.16502e-05	0.00668226
ENSG00000042429.11_MED17	8.85325e-06	1.09259e-05	8.50715e-06	8.04171e-06		0.298405	0.0811738	0.217231		0.00170981	0.722343	0.0587785			ENSG00000042429.11_MED17	2.84825	3.58558	2.72475	2.56674		0.325743	0.0861881	0.239555		0.00432818	8.69382e-05	0.00110689
ENSG00000042445.13_RETSAT	5.38619e-05	4.19316e-05	5.05045e-05	4.87466e-05		-0.025374	0.0511109	-0.0764849		0.795635	0.582414	0.917057			ENSG00000042445.13_RETSAT	20.5041	15.6362	19.0619	18.3828		-0.0247545	0.0523351	-0.0770896		6.09612e-07	3.71146e-05	0.692074
ENSG00000042493.15_CAPG	3.20274e-05	2.82135e-05	9.77246e-06	3.62162e-06		3.05604	1.43209	1.62395		1.52403e-07	0.00442901	2.74241e-05			ENSG00000042493.15_CAPG	11.7275	10.1599	3.22834	1.09084		3.32659	1.56536	1.76123		3.35502e-05	0.338884	3.21412e-06
ENSG00000042753.11_AP2S1	5.65189e-05	4.49743e-05	5.29589e-05	3.00273e-05		0.757036	0.818597	-0.0615618		6.09612e-07	1.23715e-05	0.983383			ENSG00000042753.11_AP2S1	21.6539	16.7991	20.1643	10.7901		0.833387	0.90209	-0.0687031		0.0392102	0.107202	0.661522
ENSG00000042781.12_USH2A	2.54127e-07	4.38728e-07	4.21516e-06	7.76987e-06		-4.48727	-0.882304	-3.60496		1.52403e-07	0.0011289	9.24928e-08			ENSG00000042781.12_USH2A	0.0630833	0.11525	1.29574	2.47406		-4.79423	-0.933106	-3.86113		1.6761e-05	3.09288e-06	1.11417e-05
ENSG00000042813.7_ZPBP	4.96153e-08	2.59173e-08	2.27749e-07	8.73824e-08		-1.21024	1.38203	-2.59228		0.469957	1	0.449007			ENSG00000042813.7_ZPBP	0.0119444	0.00611111	0.0612188	0.0218375		-1.27436	1.48717	-2.76153		0.324808	0.75954	0.714288
ENSG00000042832.11_TG	2.13314e-06	1.31835e-06	1.22036e-06	1.21296e-06		0.508683	0.00876993	0.499913		0.174884	0.87176	0.113367			ENSG00000042832.11_TG	0.618389	0.367917	0.339542	0.335213		0.556959	0.0185127	0.538446		0.414319	0.00558908	0.0306825
ENSG00000042980.12_ADAM28	5.62831e-06	7.27127e-06	2.21913e-06	3.56422e-06		0.855665	-0.683593	1.53926		0.00723472	0.0425704	4.65008e-05			ENSG00000042980.12_ADAM28	1.74951	2.32735	0.651938	1.07122		0.928197	-0.716456	1.64465		0.719075	5.87648e-05	1.04054e-06
ENSG00000043039.6_BARX2	1.4449e-07	5.13767e-08	4.1341e-08	3.93493e-09		4.63739	3.39316	1.24423		0.00713996	0.543475	0.00819771			ENSG00000043039.6_BARX2	0.0351944	0.0123611	0.0106667	0.00085		4.80601	3.6495	1.1565		0.0181054	0.543475	0.00613674
ENSG00000043093.13_DCUN1D1	1.69734e-05	1.75362e-05	2.24087e-05	2.72825e-05		-0.660978	-0.283917	-0.377062		1.0211e-05	0.0930896	0.0150404			ENSG00000043093.13_DCUN1D1	5.78869	6.00163	7.87247	9.70803		-0.719647	-0.302362	-0.417285		1.77243e-05	3.09288e-06	0.0148925
ENSG00000043143.20_JADE2	5.92266e-06	6.93319e-06	6.67984e-06	7.1562e-06		-0.15484	-0.0993802	-0.0554599		0.174884	0.180194	1			ENSG00000043143.20_JADE2	1.84901	2.18756	2.10232	2.26115		-0.163927	-0.105072	-0.0588546		2.71128e-05	6.18576e-06	0.26172
ENSG00000043355.11_ZIC2	3.82949e-08	0	4.13464e-08	0		0	0	-1.11061		0.195508	0.411314	0.61608			ENSG00000043355.11_ZIC2	0.00919444	0	0.0106667	0		0	0	-1.21428		0.195508	0.411314	0.61608
ENSG00000043462.11_LCP2	1.56312e-05	2.09868e-05	9.0671e-06	1.12881e-05		0.697752	-0.316087	1.01384		0.000225099	0.0111529	4.62464e-08			ENSG00000043462.11_LCP2	5.2936	7.36818	2.91953	3.71164		0.770352	-0.346319	1.11667		0.0842927	3.09288e-06	4.62464e-08
ENSG00000043514.15_TRIT1	5.58466e-06	7.01436e-06	8.85931e-06	9.59451e-06		-0.606971	-0.115015	-0.491956		2.95662e-05	0.22763	0.00429118			ENSG00000043514.15_TRIT1	1.73224	2.21561	2.853	3.10904		-0.655402	-0.123988	-0.531414		1.52403e-07	0.000417635	0.687462
ENSG00000043591.5_ADRB1	1.64689e-07	2.05748e-07	3.74428e-07	3.8838e-07		-1.06824	-0.0527778	-1.01546		0.0176124	0.974236	0.0148814			ENSG00000043591.5_ADRB1	0.04075	0.0519306	0.0961146	0.099925		-1.10858	-0.0560903	-1.05249		0.000362292	0.00166365	0.455568
ENSG00000044012.3_GUCA2B	1.04412e-06	8.93937e-07	3.77564e-06	1.55637e-06		-0.683573	1.27853	-1.96211		0.210345	0.128291	0.0235169			ENSG00000044012.3_GUCA2B	0.302472	0.250889	1.16768	0.445238		-0.686354	1.39099	-2.07735		0.0338981	0.816924	0.0381196
ENSG00000044090.8_CUL7	6.52481e-06	6.58829e-06	5.69855e-06	4.81209e-06		0.446272	0.24393	0.202341		0.000173282	0.380972	0.0587785			ENSG00000044090.8_CUL7	2.04681	2.06857	1.7713	1.47214		0.483111	0.266898	0.216214		0.0759403	0.00264751	0.0308314
ENSG00000044115.20_CTNNA1	7.87458e-05	8.28707e-05	4.91526e-05	4.90492e-05		0.720272	0.00303779	0.717235		1.52403e-07	0.674397	9.24928e-08			ENSG00000044115.20_CTNNA1	31.1562	32.9849	18.5147	18.4796		0.795312	0.00273439	0.792578		5.57795e-05	1.23715e-05	5.99122e-05
ENSG00000044446.11_PHKA2	2.92959e-05	2.72871e-05	2.52603e-05	2.00153e-05		0.499264	0.335765	0.163499		0.00170981	0.00714456	0.545073			ENSG00000044446.11_PHKA2	10.59	9.72833	8.9299	6.91816		0.55432	0.368254	0.186066		0.00232674	0.000600019	0.319763
ENSG00000044459.14_CNTLN	6.85093e-06	8.39363e-06	1.49849e-05	1.64853e-05		-1.11289	-0.137676	-0.97521		1.0211e-05	0.282934	4.50902e-06			ENSG00000044459.14_CNTLN	2.15843	2.70581	5.04982	5.60131		-1.20355	-0.149532	-1.05402		1.76775e-05	6.18576e-06	0.0037259
ENSG00000044524.10_EPHA3	1.47046e-05	1.47612e-05	4.71319e-06	6.99944e-06		1.07373	-0.570537	1.64427		0.000225099	0.0358279	4.65008e-05			ENSG00000044524.10_EPHA3	4.98271	5.01081	1.46341	2.21101		1.17628	-0.595377	1.77166		0.174884	0.00025163	8.99284e-05
ENSG00000044574.7_HSPA5	0.000137728	0.000120864	6.72151e-05	3.53243e-05		1.87194	0.928124	0.943816		1.52403e-07	1.23715e-05	1.61862e-07			ENSG00000044574.7_HSPA5	58.3482	50.2883	26.158	12.918		2.07206	1.01787	1.05419		7.5287e-05	0.674397	5.99122e-05
ENSG00000046604.12_DSG2	1.90472e-05	2.19557e-05	9.42364e-06	7.08502e-06		1.53288	0.411513	1.12137		0.000100281	0.0503243	0.000122877			ENSG00000046604.12_DSG2	6.58036	7.71781	3.05996	2.23709		1.67614	0.45189	1.22425		0.00168421	0.00269069	0.000375973
ENSG00000046647.13_GEMIN8	6.96655e-06	6.8696e-06	5.26798e-06	4.72251e-06		0.550816	0.157694	0.393122		5.57795e-05	0.313618	0.0022777			ENSG00000046647.13_GEMIN8	2.19676	2.16742	1.62416	1.44378		0.595865	0.169845	0.42602		0.401242	0.000207223	0.00047782
ENSG00000046651.14_OFD1	1.21147e-05	1.39945e-05	8.94618e-06	1.09286e-05		0.256444	-0.288772	0.545215		0.120528	0.0358279	0.000657554			ENSG00000046651.14_OFD1	4.00725	4.70462	2.88102	3.58275		0.281916	-0.314487	0.596403		0.00142831	3.09288e-06	4.80513e-05
ENSG00000046653.14_GPM6B	1.5593e-06	1.83896e-06	1.50166e-06	2.32664e-06		-0.453452	-0.631692	0.17824		0.00364365	0.00442901	0.266513			ENSG00000046653.14_GPM6B	0.437361	0.522153	0.420906	0.674387		-0.491274	-0.680079	0.188805		0.000111344	8.65386e-05	0.000813785
ENSG00000046774.9_MAGEC2	0	0	0	0		0	0	0		NA	NA	NA			ENSG00000046774.9_MAGEC2	0	0	0	0		0	0	0		NA	NA	NA
ENSG00000046889.18_PREX2	2.27604e-06	2.52155e-06	2.42851e-06	4.56528e-06		-0.928393	-0.910631	-0.0177626		2.89566e-06	3.09288e-06	0.723117			ENSG00000046889.18_PREX2	0.657681	0.735889	0.705271	1.39085		-0.997182	-0.979718	-0.0174644		2.69756e-05	8.65386e-05	0.161946
ENSG00000047056.14_WDR37	5.86165e-06	6.16301e-06	6.03446e-06	7.03546e-06		-0.226722	-0.22142	-0.00530172		0.00995541	0.107202	0.661522			ENSG00000047056.14_WDR37	1.8215	1.92246	1.8796	2.221		-0.246645	-0.240781	-0.00586449		1.52403e-07	0.000130514	0.024561
ENSG00000047188.15_YTHDC2	1.57401e-05	1.70091e-05	1.40894e-05	1.18911e-05		0.461582	0.24473	0.216853		4.09964e-05	0.0137695	0.0530969			ENSG00000047188.15_YTHDC2	5.32647	5.797	4.71549	3.92409		0.503178	0.26505	0.238128		0.00303754	5.87648e-05	0.0124915
ENSG00000047230.14_CTPS2	7.25748e-06	7.74757e-06	6.40241e-06	8.40233e-06		-0.163413	-0.392174	0.228761		0.0986644	0.00151861	0.03095			ENSG00000047230.14_CTPS2	2.29599	2.46629	2.0026	2.69234		-0.177207	-0.426982	0.249774		6.09612e-07	3.09288e-06	0.00149653
ENSG00000047249.17_ATP6V1H	1.9016e-05	1.91416e-05	1.46568e-05	1.37715e-05		0.470281	0.0898878	0.380393		0.000100281	0.313618	0.000239302			ENSG00000047249.17_ATP6V1H	6.54731	6.59672	4.92051	4.60529		0.513044	0.0955168	0.417528		0.00582152	6.18576e-06	0.000239302
ENSG00000047315.15_POLR2B	2.69097e-05	3.21288e-05	2.39e-05	2.66229e-05		0.148986	-0.155662	0.304648		0.0452208	0.140237	0.00429118			ENSG00000047315.15_POLR2B	9.56754	11.6128	8.4016	9.45024		0.164301	-0.169686	0.333987		6.09612e-07	3.09288e-06	0.00264705
ENSG00000047346.12_FAM214A	2.67935e-05	3.33637e-05	4.04426e-05	6.60021e-05		-1.13377	-0.706635	-0.427139		6.09612e-07	9.27865e-05	0.021805			ENSG00000047346.12_FAM214A	9.53694	12.1425	14.9902	25.6724		-1.2439	-0.776205	-0.46769		1.52403e-07	3.09288e-06	0.0478654
ENSG00000047365.11_ARAP2	1.16239e-05	1.77227e-05	1.21344e-05	1.17783e-05		0.317061	0.0429714	0.27409		0.435657	0.92287	0.661522			ENSG00000047365.11_ARAP2	3.83894	6.13554	4.03672	3.88366		0.360825	0.0557652	0.305059		0.0019817	0.000417635	0.0624797
ENSG00000047410.13_TPR	2.6539e-05	3.03344e-05	2.18869e-05	2.88827e-05		-0.0224522	-0.400141	0.377689		0.408141	0.000429911	0.000239302			ENSG00000047410.13_TPR	9.41865	10.9035	7.62924	10.3323		-0.0241039	-0.437545	0.413441		1.52403e-07	3.09288e-06	0.000249618
ENSG00000047457.13_CP	0.000618704	0.00051624	0.000602093	0.000870668		-0.617574	-0.532137	-0.0854368		0.000100281	0.00264751	0.851285			ENSG00000047457.13_CP	316.203	257.096	308.118	467.537		-0.705793	-0.601601	-0.104192		1.52403e-07	3.71146e-05	0.146098
ENSG00000047578.12_KIAA0556	6.80159e-06	7.12043e-06	4.96076e-06	4.09932e-06		0.763911	0.275176	0.488735		6.09612e-07	0.180194	0.00162686			ENSG00000047578.12_KIAA0556	2.14054	2.25185	1.52604	1.23826		0.826689	0.301477	0.525211		0.501828	0.00619643	0.00102965
ENSG00000047579.19_DTNBP1	4.54638e-06	4.76586e-06	3.06464e-06	2.18039e-06		1.09454	0.491131	0.603409		1.06682e-06	0.00264751	4.65008e-05			ENSG00000047579.19_DTNBP1	1.38507	1.45871	0.904302	0.628513		1.1778	0.524863	0.652932		0.00832755	0.0299608	1.8975e-05
ENSG00000047597.5_XK	1.32737e-06	9.38814e-07	1.17615e-06	4.00992e-07		1.49862	1.55243	-0.0538123		4.09964e-05	0.000429911	0.950179			ENSG00000047597.5_XK	0.371819	0.254806	0.32625	0.103225		1.60181	1.66019	-0.0583756		0.0210662	0.50809	0.0821443
ENSG00000047617.14_ANO2	1.4421e-06	1.11968e-06	2.5057e-07	5.67943e-07		1.17333	-1.18053	2.35386		0.0180558	0.0144565	0.000629061			ENSG00000047617.14_ANO2	0.407306	0.314083	0.0668958	0.149975		1.26606	-1.16473	2.43079		0.259135	0.0010087	0.00025589
ENSG00000047621.11_C12orf4	8.6732e-06	9.50466e-06	6.87057e-06	5.55169e-06		0.711183	0.307504	0.40368		2.1184e-05	0.0249163	0.0346271			ENSG00000047621.11_C12orf4	2.78728	3.10029	2.16725	1.71941		0.775756	0.33395	0.441807		0.66605	0.00154593	0.000192639
ENSG00000047634.14_SCML1	1.25741e-05	1.50062e-05	1.5883e-05	1.56609e-05		-0.183529	0.0203118	-0.203841		0.00435293	0.282934	0.0478654			ENSG00000047634.14_SCML1	4.17501	5.09404	5.37821	5.29494		-0.192191	0.022512	-0.214703		4.57209e-06	1.23715e-05	0.573247
ENSG00000047644.18_WWC3	4.56519e-06	4.144e-06	3.19384e-06	2.79312e-06		0.640664	0.193416	0.447247		1.82883e-06	0.771303	0.00029563			ENSG00000047644.18_WWC3	1.38987	1.25197	0.950865	0.819163		0.689325	0.21509	0.474235		0.904511	0.00506048	0.00103232
ENSG00000047648.21_ARHGAP6	1.35239e-06	1.22841e-06	9.70997e-07	1.47992e-06		-0.197703	-0.607982	0.410278		0.381642	0.0299608	0.0787915			ENSG00000047648.21_ARHGAP6	0.376486	0.341431	0.264875	0.415375		-0.210598	-0.649103	0.438505		0.00316621	0.000411376	0.00859912
ENSG00000047662.4_FAM184B	9.82019e-09	2.35563e-08	2.47951e-08	1.14562e-09		3.86464	4.43586	-0.571222		0.763718	0.686162	0.710542			ENSG00000047662.4_FAM184B	0.00227778	0.00533333	0.0059375	0.000225		4.08011	4.72186	-0.641749		1	0.496116	0.472253
ENSG00000047849.21_MAP4	3.56398e-05	3.94674e-05	2.10841e-05	1.57885e-05		1.25008	0.417277	0.832799		1.52403e-07	0.0299608	4.39341e-07			ENSG00000047849.21_MAP4	13.0132	14.561	7.34083	5.34396		1.36734	0.458034	0.909307		0.00541471	0.0168995	9.73487e-05
ENSG00000047932.13_GOPC	1.08306e-05	1.17162e-05	1.1256e-05	1.08625e-05		0.053565	0.0513308	0.00223416		0.795635	0.202967	0.346371			ENSG00000047932.13_GOPC	3.54692	3.86467	3.69892	3.55488		0.0599829	0.057304	0.00267898		3.04806e-07	8.69382e-05	0.0261827
ENSG00000047936.10_ROS1	1.79257e-07	2.11212e-07	4.39352e-07	5.01041e-08		1.96221	3.13237	-1.17017		0.00724513	0.00750616	0.132709			ENSG00000047936.10_ROS1	0.0440556	0.0530556	0.117323	0.0115375		2.07331	3.34608	-1.27278		0.100185	0.687312	0.296084
ENSG00000048028.11_USP28	6.87841e-06	7.0203e-06	9.69817e-06	1.29905e-05		-0.902508	-0.421674	-0.480834		6.09612e-07	0.00264751	0.000239302			ENSG00000048028.11_USP28	2.16653	2.21661	3.14402	4.32395		-0.980385	-0.459739	-0.520646		1.77243e-05	3.09288e-06	0.168731
ENSG00000048052.21_HDAC9	5.06587e-06	6.90769e-06	4.45964e-06	8.29724e-06		-0.470852	-0.895705	0.424853		0.00113662	0.000600019	0.185342			ENSG00000048052.21_HDAC9	1.55851	2.20063	1.36894	2.65795		-0.499912	-0.957257	0.457346		2.1184e-05	8.69382e-05	0.00372206
ENSG00000048140.17_TSPAN17	1.07127e-05	1.00214e-05	9.10149e-06	6.44842e-06		0.68499	0.497158	0.187832		0.000132591	0.00264751	0.171503			ENSG00000048140.17_TSPAN17	3.50899	3.26017	2.93617	2.02199		0.743201	0.53816	0.205041		0.923585	0.00456629	0.00555174
ENSG00000048162.20_NOP16	1.31226e-05	1.12356e-05	1.1268e-05	1.03794e-05		0.230689	0.118515	0.112174		0.0641767	0.771303	0.439492			ENSG00000048162.20_NOP16	4.36992	3.7031	3.71031	3.38783		0.252748	0.131181	0.121567		0.00131227	0.00013918	0.0380053
ENSG00000048342.15_CC2D2A	7.05236e-06	8.45592e-06	7.76456e-06	8.7045e-06		-0.166795	-0.164856	-0.00193822		0.0986644	0.313618	0.950179			ENSG00000048342.15_CC2D2A	2.23233	2.72679	2.48578	2.79683		-0.173704	-0.170091	-0.00361375		0.000100281	3.71146e-05	0.28522
ENSG00000048392.11_RRM2B	1.54583e-05	1.48801e-05	1.41199e-05	7.49514e-06		1.01712	0.913706	0.103415		6.09612e-07	0.000600019	0.884076			ENSG00000048392.11_RRM2B	5.22772	5.02442	4.74388	2.37966		1.1071	0.995309	0.111787		0.0310676	0.741493	0.0864016
ENSG00000048405.9_ZNF800	1.18394e-05	1.20593e-05	1.13695e-05	1.28017e-05		-0.0994053	-0.171165	0.0717601		0.435657	0.180194	0.464769			ENSG00000048405.9_ZNF800	3.90692	3.98186	3.73642	4.25256		-0.108531	-0.186677	0.0781465		1.52403e-07	3.09288e-06	0.0466031
ENSG00000048462.10_TNFRSF17	4.25983e-07	6.24511e-07	6.77675e-07	1.01883e-06		-0.95584	-0.588243	-0.367597		0.019881	0.305393	0.684759			ENSG00000048462.10_TNFRSF17	0.114861	0.169556	0.18601	0.280637		-0.980702	-0.593324	-0.387377		0.00367102	0.00400113	0.814116
ENSG00000048471.13_SNX29	6.58305e-06	6.43202e-06	5.227e-06	5.25354e-06		0.308822	-0.00730671	0.316129		0.0400161	0.87176	0.0530969			ENSG00000048471.13_SNX29	2.0711	2.01507	1.61207	1.62157		0.333352	-0.00847875	0.341831		0.0227407	0.00151861	0.0140539
ENSG00000048540.14_LMO3	2.3826e-06	2.13337e-06	2.6034e-06	1.75702e-06		0.361908	0.567271	-0.205363		0.14585	0.159327	0.602069			ENSG00000048540.14_LMO3	0.692792	0.616625	0.766219	0.50065		0.38705	0.613954	-0.226904		0.401113	0.113431	0.340682
ENSG00000048544.5_MRPS10	1.6376e-05	1.52569e-05	1.93445e-05	1.71894e-05		-0.12009	0.170408	-0.290498		0.159891	0.0503243	0.0132244			ENSG00000048544.5_MRPS10	5.57011	5.14963	6.67584	5.8599		-0.128679	0.188074	-0.316753		1.52403e-07	1.23715e-05	0.517585
ENSG00000048545.13_GUCA1A	0	1.93203e-08	0	1.08769e-08		-0.171146	#NUM!	0		0.304591	0.128616	0.454186			ENSG00000048545.13_GUCA1A	0	0.00466667	0	0.002475		-0.0850361	#NUM!	0		0.304362	0.128183	0.454186
ENSG00000048649.13_RSF1	1.42144e-05	1.61992e-05	1.50845e-05	2.04597e-05		-0.42807	-0.439716	0.0116465		0.000225099	0.000831985	0.884076			ENSG00000048649.13_RSF1	4.76975	5.49671	5.08346	7.08909		-0.465733	-0.47979	0.0140564		1.52403e-07	3.09288e-06	0.280257
ENSG00000048707.13_VPS13D	2.14888e-05	2.11533e-05	1.83779e-05	1.5097e-05		0.498012	0.283703	0.214309		2.89566e-06	0.00895699	0.021805			ENSG00000048707.13_VPS13D	7.47789	7.34911	6.29903	5.08844		0.542932	0.307907	0.235025		0.000137705	0.000207223	0.011765
ENSG00000048740.18_CELF2	4.92555e-06	6.16411e-06	3.1052e-06	6.6052e-06		-0.252458	-1.08892	0.836457		0.0207789	5.87648e-05	0.000192639			ENSG00000048740.18_CELF2	1.51147	1.95799	0.919	2.07757		-0.26019	-1.17676	0.916574		0.000289413	3.09288e-06	1.56544e-05
ENSG00000048828.16_FAM120A	3.78136e-05	3.80029e-05	3.39636e-05	2.98223e-05		0.346122	0.1876	0.158522		1.52403e-07	0.107202	0.0193121			ENSG00000048828.16_FAM120A	13.8789	13.946	12.3365	10.6984		0.378985	0.205537	0.173448		1.52403e-07	0.00030001	0.1038
ENSG00000048991.16_R3HDM1	8.66773e-06	9.78839e-06	8.74061e-06	8.18299e-06		0.173398	0.0951052	0.078293		0.190867	0.282934	0.884076			ENSG00000048991.16_R3HDM1	2.78731	3.18083	2.82006	2.62256		0.186304	0.10475	0.081554		0.00318698	0.00264751	0.103098
ENSG00000049089.13_COL9A2	9.38681e-07	1.15363e-06	7.02793e-07	6.19798e-07		0.755228	0.181301	0.573927		0.057264	0.766615	0.168825			ENSG00000049089.13_COL9A2	0.255292	0.321528	0.190937	0.1634		0.819712	0.224692	0.595019		0.581113	0.00904217	0.0261493
ENSG00000049130.14_KITLG	3.99011e-06	3.89723e-06	3.68009e-06	3.36114e-06		0.230586	0.130787	0.0997993		0.190867	0.92287	0.464769			ENSG00000049130.14_KITLG	1.20786	1.17592	1.11009	1.0006		0.252384	0.149816	0.102568		0.022685	0.00137522	0.0234609
ENSG00000049167.13_ERCC8	5.95069e-06	6.43747e-06	6.13879e-06	5.14231e-06		0.268473	0.255537	0.0129369		0.0353122	0.254303	0.983383			ENSG00000049167.13_ERCC8	1.85338	2.01807	1.92199	1.582		0.291122	0.280851	0.0102714		0.000919447	0.00013918	0.0430606
ENSG00000049192.14_ADAMTS6	1.01309e-06	1.1839e-06	7.62089e-07	7.22421e-07		0.604621	0.0771206	0.5275		0.120528	0.771303	0.28522			ENSG00000049192.14_ADAMTS6	0.277167	0.330972	0.205115	0.19355		0.651695	0.0837238	0.567971		0.48566	0.00398041	0.00474315
ENSG00000049239.12_H6PD	6.17989e-05	5.76409e-05	3.76004e-05	3.19666e-05		0.901647	0.234184	0.667463		1.52403e-07	0.821204	0.000363589			ENSG00000049239.12_H6PD	23.8533	22.1308	13.8908	11.5483		0.993449	0.266443	0.727006		0.308478	0.00343619	0.0011455
ENSG00000049245.12_VAMP3	2.69195e-05	2.5336e-05	2.4041e-05	3.25607e-05		-0.31755	-0.437639	0.120089		0.000132591	0.000429911	0.266513			ENSG00000049245.12_VAMP3	9.56874	8.95554	8.46372	11.7807		-0.347011	-0.477065	0.130054		1.77243e-05	3.09288e-06	0.0624506
ENSG00000049246.14_PER3	8.45445e-06	9.35565e-06	1.91936e-05	2.30554e-05		-1.37241	-0.264482	-1.10793		1.47831e-05	0.538659	0.00668226			ENSG00000049246.14_PER3	2.73894	3.08431	6.71001	8.09099		-1.47449	-0.270001	-1.20449		1.52403e-07	0.000831985	0.0530969
ENSG00000049247.13_UTS2	0	8.36941e-08	1.61557e-07	1.64918e-07		-1.97855	-0.0297065	-1.94884		0.0100846	0.171263	0.505167			ENSG00000049247.13_UTS2	0	0.0211111	0.0431458	0.0420375		-1.99367	0.0375444	-2.03122		0.0072144	0.0717325	0.585601
ENSG00000049249.8_TNFRSF9	2.06264e-07	3.77488e-07	4.81532e-07	1.39677e-07		1.06326	1.78554	-0.722277		0.0509556	0.00370678	0.0587785			ENSG00000049249.8_TNFRSF9	0.0509722	0.0981389	0.126104	0.0341375		1.12696	1.88519	-0.758228		0.772317	1	0.898194
ENSG00000049283.17_EPN3	2.90894e-07	2.62489e-07	2.61441e-07	1.23345e-07		1.16558	1.08378	0.0817954		0.0240351	1	0.215234			ENSG00000049283.17_EPN3	0.0736944	0.0661389	0.0693333	0.030275		1.20751	1.19542	0.0120873		0.161904	0.532654	0.0594841
ENSG00000049323.15_LTBP1	8.37161e-06	1.04802e-05	1.29275e-05	1.68899e-05		-0.841462	-0.385723	-0.455738		4.09964e-05	0.00895699	0.0011455			ENSG00000049323.15_LTBP1	2.68467	3.45668	4.29361	5.75992		-0.907495	-0.423857	-0.483638		1.06682e-06	3.09288e-06	0.0649382
ENSG00000049449.8_RCN1	3.3745e-05	3.46748e-05	3.1166e-05	3.5255e-05		-0.0434148	-0.177855	0.13444		0.832196	0.107202	0.248642			ENSG00000049449.8_RCN1	12.2867	12.6511	11.23	12.8776		-0.0465248	-0.197508	0.150984		3.04806e-07	3.09288e-06	0.123589
ENSG00000049540.16_ELN	9.75713e-06	1.13887e-05	4.20863e-06	9.62118e-06		0.136087	-1.19286	1.32895		0.654352	0.000831985	0.000192639			ENSG00000049540.16_ELN	3.18333	3.77921	1.28986	3.1355		0.150919	-1.28148	1.43239		0.0328507	8.69382e-05	0.000178722
ENSG00000049541.10_RFC2	7.8631e-06	7.64812e-06	8.49378e-06	7.84538e-06		-0.016604	0.114563	-0.131167		0.58762	0.821204	0.661522			ENSG00000049541.10_RFC2	2.50819	2.43763	2.73193	2.49856		-0.0148887	0.128821	-0.143709		2.1184e-05	8.69382e-05	0.189309
ENSG00000049618.22_ARID1B	3.16105e-05	4.35647e-05	2.72561e-05	2.42449e-05		0.632577	0.168901	0.463676		2.1184e-05	0.107202	0.00367994			ENSG00000049618.22_ARID1B	11.4208	16.2629	9.70254	8.5341		0.697726	0.185124	0.512603		0.00582824	0.000207223	0.0167522
ENSG00000049656.13_CLPTM1L	8.63411e-05	7.28787e-05	5.15303e-05	4.2015e-05		0.922042	0.294515	0.627528		2.95662e-05	0.346279	0.000955728			ENSG00000049656.13_CLPTM1L	34.6536	28.7139	19.6395	15.6761		1.01518	0.325189	0.689986		0.620606	0.0137695	0.00668226
ENSG00000049759.17_NEDD4L	2.23353e-05	2.54168e-05	1.44525e-05	1.27418e-05		0.905993	0.18175	0.724244		4.57209e-06	0.202967	5.99122e-05			ENSG00000049759.17_NEDD4L	7.80785	9.00094	4.86397	4.23714		0.988054	0.199044	0.78901		0.428814	0.00269069	7.6584e-05
ENSG00000049768.14_FOXP3	3.38536e-06	2.46518e-06	6.94044e-07	3.44496e-07		3.08601	1.01054	2.07547		2.89566e-06	0.17634	0.00040742			ENSG00000049768.14_FOXP3	1.02054	0.736819	0.188083	0.0891875		3.30043	1.07646	2.22397		7.5287e-05	0.817026	0.000249221
ENSG00000049769.12_PPP1R3F	1.49676e-06	1.20753e-06	1.99153e-06	1.50347e-06		-0.153048	0.405581	-0.558628		0.408141	0.674397	0.304764			ENSG00000049769.12_PPP1R3F	0.419208	0.333306	0.574271	0.422563		-0.167447	0.442567	-0.610013		0.00499198	0.0930896	0.915668
ENSG00000049860.13_HEXB	0.000110597	9.83837e-05	6.31004e-05	5.46037e-05		0.936299	0.20865	0.727648		4.09964e-05	0.674397	0.000154347			ENSG00000049860.13_HEXB	45.6782	40.0567	24.4953	20.8057		1.04291	0.235527	0.80738		0.225868	2.16502e-05	0.00498828
ENSG00000049883.14_PTCD2	3.38683e-06	3.13056e-06	4.86454e-06	4.02704e-06		-0.305425	0.272585	-0.57801		0.00995541	0.0804211	0.00192815			ENSG00000049883.14_PTCD2	1.0079	0.924819	1.496	1.21559		-0.331019	0.299456	-0.630476		1.74911e-05	0.000207223	0.168351
ENSG00000050030.13_KIAA2022	4.51659e-08	1.4159e-07	1.54912e-07	9.39667e-08		-0.00906442	0.721227	-0.730291		0.371384	0.739136	0.501049			ENSG00000050030.13_KIAA2022	0.0106389	0.0351111	0.03875	0.022475		0.0254506	0.785875	-0.760425		0.00879732	0.00211233	0.518047
ENSG00000050130.17_JKAMP	2.03616e-05	2.0958e-05	1.69979e-05	1.83529e-05		0.170822	-0.110649	0.28147		0.0889448	0.496507	0.0478654			ENSG00000050130.17_JKAMP	7.06338	7.28131	5.79829	6.29355		0.18857	-0.118246	0.306816		2.89566e-06	3.09288e-06	0.00264705
ENSG00000050165.17_DKK3	1.38525e-05	1.29325e-05	5.22805e-06	8.47933e-06		0.659402	-0.697677	1.35708		0.0238332	0.02058	9.73487e-05			ENSG00000050165.17_DKK3	4.64567	4.40164	1.62364	2.73272		0.727148	-0.751113	1.47826		0.773563	1.23715e-05	1.56544e-05
ENSG00000050327.14_ARHGEF5	9.87212e-06	7.57515e-06	4.73414e-06	3.3028e-06		1.40124	0.519414	0.881826		1.0211e-05	0.380972	0.00162686			ENSG00000050327.14_ARHGEF5	3.21829	2.41885	1.4647	0.982837		1.51994	0.575578	0.94436		0.00170981	0.092497	0.00138922
ENSG00000050344.8_NFE2L3	1.43364e-05	1.89379e-05	1.30513e-05	1.26999e-05		0.389593	0.0393753	0.350218		0.00995541	0.538659	0.021805			ENSG00000050344.8_NFE2L3	4.82115	6.51981	4.34153	4.21709		0.427224	0.041957	0.385267		0.00318282	8.69382e-05	0.00486091
ENSG00000050393.11_MCUR1	7.20223e-06	5.3076e-06	7.249e-06	1.19183e-05		-0.930116	-0.717324	-0.212792		1.0211e-05	0.000429911	0.32515			ENSG00000050393.11_MCUR1	2.28154	1.63979	2.2979	3.9399		-1.00681	-0.777846	-0.228969		1.52403e-07	3.09288e-06	0.517585
ENSG00000050405.13_LIMA1	1.9033e-05	2.09183e-05	1.07856e-05	1.21218e-05		0.720641	-0.168495	0.889136		2.89566e-06	0.282934	1.61862e-07			ENSG00000050405.13_LIMA1	6.54708	7.28104	3.53001	4.01135		0.785446	-0.184415	0.969861		0.356195	3.09288e-06	2.31232e-08
ENSG00000050426.15_LETMD1	2.65214e-05	2.85079e-05	3.05239e-05	3.30387e-05		-0.263959	-0.114221	-0.149738		0.00251968	0.140237	0.0150404			ENSG00000050426.15_LETMD1	9.42883	10.1858	10.9615	11.9757		-0.288176	-0.127659	-0.160517		1.77243e-05	3.09288e-06	0.458744
ENSG00000050438.16_SLC4A8	8.28165e-07	1.27119e-06	7.90103e-07	6.93502e-07		0.597977	0.188141	0.409836		0.308478	0.674397	0.346371			ENSG00000050438.16_SLC4A8	0.224694	0.354764	0.212708	0.185125		0.646205	0.200377	0.445828		0.428688	0.0228371	0.0340482
ENSG00000050555.17_LAMC3	1.30089e-05	1.20968e-05	3.07064e-06	1.9145e-06		2.71298	0.681577	2.0314		2.1184e-05	0.254303	6.28951e-06			ENSG00000050555.17_LAMC3	4.34357	4.0484	0.923188	0.549175		2.93367	0.749358	2.18431		4.09964e-05	0.346279	2.24295e-06
ENSG00000050628.20_PTGER3	3.93897e-07	3.97746e-07	3.65226e-07	5.27871e-07		-0.415337	-0.531397	0.11606		0.159891	0.17634	0.53928			ENSG00000050628.20_PTGER3	0.101583	0.103083	0.0952292	0.138625		-0.437911	-0.541712	0.103801		0.00246108	0.00016523	0.0090415
ENSG00000050730.15_TNIP3	1.5918e-07	2.87665e-07	2.03942e-07	9.51148e-08		1.23203	1.10041	0.131618		0.198639	0.972382	0.450359			ENSG00000050730.15_TNIP3	0.0392222	0.0763889	0.0539792	0.0235		1.29855	1.19974	0.0988054		0.592803	0.425287	0.0629365
ENSG00000050748.17_MAPK9	9.10555e-06	9.83885e-06	9.3719e-06	9.43867e-06		0.0051155	-0.0102424	0.0153579		0.98122	0.722343	0.786501			ENSG00000050748.17_MAPK9	2.937	3.19688	3.02544	3.053		0.00657118	-0.0130838	0.019655		1.47831e-05	3.09288e-06	0.0649382
ENSG00000050767.15_COL23A1	8.45773e-07	6.26602e-07	5.74734e-07	3.14547e-07		1.2268	0.869621	0.357178		0.000662476	0.0749402	0.0903559			ENSG00000050767.15_COL23A1	0.227819	0.166514	0.152344	0.08015		1.29864	0.926556	0.372085		0.163527	0.145738	0.00806409
ENSG00000050820.16_BCAR1	1.57314e-05	1.59113e-05	9.38908e-06	6.84229e-06		1.20932	0.456504	0.752818		1.0211e-05	0.380972	0.00429118			ENSG00000050820.16_BCAR1	5.32315	5.4036	3.06208	2.15797		1.31346	0.504835	0.808628		0.00208121	0.074858	0.0048704
ENSG00000051009.10_FAM160A2	2.46846e-05	2.36346e-05	1.84762e-05	1.24562e-05		0.955728	0.568799	0.386929		1.52403e-07	0.0168995	0.03095			ENSG00000051009.10_FAM160A2	8.80442	8.29268	6.36731	4.13071		1.04929	0.624294	0.424995		0.869119	0.0358279	0.00668226
ENSG00000051108.14_HERPUD1	7.23525e-05	5.84278e-05	6.1436e-05	7.91656e-05		-0.2758	-0.365788	0.0899879		0.00613285	0.000831985	0.851285			ENSG00000051108.14_HERPUD1	28.6395	22.4442	23.6785	31.3874		-0.297324	-0.406608	0.109283		3.04806e-07	3.09288e-06	0.545073
ENSG00000051128.18_HOMER3	4.88299e-06	4.91656e-06	3.49072e-06	3.29238e-06		0.573585	0.0843941	0.48919		0.00208121	0.674397	0.0022777			ENSG00000051128.18_HOMER3	1.49738	1.51271	1.06276	0.979975		0.618987	0.117	0.501987		0.666007	0.00264751	0.00185919
ENSG00000051180.16_RAD51	6.28012e-07	6.18902e-07	9.71197e-07	4.91998e-07		0.341637	0.981112	-0.639475		0.381642	0.0358279	0.03095			ENSG00000051180.16_RAD51	0.167472	0.163917	0.266938	0.128787		0.363533	1.05151	-0.687977		0.236756	0.320846	0.701746
ENSG00000051341.13_POLQ	5.90641e-07	1.61637e-06	7.60882e-07	1.46542e-07		2.9127	2.37635	0.536347		1.52403e-07	3.09288e-06	0.818745			ENSG00000051341.13_POLQ	0.155389	0.474444	0.203927	0.035275		3.15825	2.53134	0.626917		0.000236965	0.112309	0.0259662
ENSG00000051382.8_PIK3CB	1.35681e-05	1.35473e-05	8.75597e-06	4.51428e-06		1.58654	0.955769	0.630773		1.52403e-07	6.18576e-06	0.000122877			ENSG00000051382.8_PIK3CB	4.52904	4.53038	2.81873	1.37406		1.72097	1.0366	0.684373		1.76775e-05	0.575049	0.000179019
ENSG00000051523.10_CYBA	4.81033e-05	5.66584e-05	2.95377e-05	2.91204e-05		0.847011	0.0205308	0.82648		2.95662e-05	0.771303	1.16772e-05			ENSG00000051523.10_CYBA	18.1215	21.7455	10.6148	10.4381		0.933342	0.0242232	0.909119		0.524107	2.16502e-05	7.6584e-05
ENSG00000051596.9_THOC3	9.35776e-06	9.17857e-06	1.14222e-05	1.00521e-05		-0.117144	0.184342	-0.301486		0.524107	0.313618	0.0715996			ENSG00000051596.9_THOC3	3.02714	2.96917	3.76029	3.27232		-0.126242	0.200529	-0.326771		5.07775e-05	0.00137954	0.553271
ENSG00000051620.10_HEBP2	2.66803e-05	2.02185e-05	2.85122e-05	4.34667e-05		-0.89036	-0.608335	-0.282025		1.52403e-07	3.09288e-06	0.021805			ENSG00000051620.10_HEBP2	9.49589	7.00279	10.1739	16.1937		-0.973084	-0.670555	-0.302529		1.52403e-07	3.09288e-06	0.235833
ENSG00000051825.14_MPHOSPH9	1.72669e-05	1.849e-05	2.07496e-05	2.1359e-05		-0.256624	-0.041763	-0.214861		0.0207789	0.538659	0.0715996			ENSG00000051825.14_MPHOSPH9	5.90104	6.37753	7.20756	7.43064		-0.275415	-0.0439745	-0.231441		1.82883e-06	2.16502e-05	0.734832
ENSG00000052126.14_PLEKHA5	2.01975e-05	2.528e-05	2.17749e-05	2.27379e-05		5.44014e-05	-0.0624311	0.0624855		0.3318	0.627738	0.818745			ENSG00000052126.14_PLEKHA5	6.9916	8.9671	7.58914	7.95378		0.00463098	-0.0677042	0.0723352		3.72432e-05	3.09288e-06	0.692074
ENSG00000052344.15_PRSS8	4.90433e-06	5.71087e-06	8.50821e-06	4.72763e-06		0.166942	0.847739	-0.680797		0.435657	0.159327	0.248642			ENSG00000052344.15_PRSS8	1.5091	1.78383	2.79862	1.45489		0.178464	0.943811	-0.765346		0.0889448	0.262176	1
ENSG00000052723.11_SIKE1	1.60504e-05	1.50346e-05	1.67537e-05	1.94387e-05		-0.322716	-0.214457	-0.108259		1.47831e-05	0.00343619	0.158429			ENSG00000052723.11_SIKE1	5.43697	5.06576	5.69225	6.7005		-0.351575	-0.23527	-0.116306		1.52403e-07	3.09288e-06	0.252985
ENSG00000052749.13_RRP12	6.36581e-06	6.09385e-06	4.2104e-06	2.76842e-06		1.17013	0.604897	0.565236		2.1184e-05	0.0930896	0.0101454			ENSG00000052749.13_RRP12	1.99461	1.90954	1.28481	0.811613		1.26615	0.662695	0.603452		0.00778198	0.0270498	0.00138922
ENSG00000052795.12_FNIP2	2.00137e-05	1.71663e-05	3.87131e-05	6.01721e-05		-1.69457	-0.636272	-1.0583		1.52403e-07	0.00442901	4.65008e-05			ENSG00000052795.12_FNIP2	6.92857	5.85499	14.3784	23.164		-1.85759	-0.687977	-1.16962		1.52403e-07	3.09288e-06	0.00268125
ENSG00000052802.12_MSMO1	6.73459e-05	9.02958e-05	0.000146184	0.00010959		-0.475462	0.415673	-0.891135		0.000919447	0.821204	0.00578203			ENSG00000052802.12_MSMO1	26.2595	37.2139	64.0093	45.0758		-0.5062	0.50593	-1.01213		4.57209e-06	0.00714456	0.00162686
ENSG00000052841.14_TTC17	4.46778e-05	4.73444e-05	4.19625e-05	5.55508e-05		-0.271827	-0.404707	0.13288		0.00517682	0.00030001	0.391305			ENSG00000052841.14_TTC17	16.7195	17.7906	15.5577	21.2025		-0.297217	-0.446611	0.149395		1.52403e-07	3.09288e-06	0.439492
ENSG00000052850.5_ALX4	8.23517e-08	1.09674e-07	2.1373e-07	5.24062e-08		0.873492	2.02798	-1.15449		0.171557	0.0431182	0.0983632			ENSG00000052850.5_ALX4	0.0191667	0.0269444	0.0536354	0.0122625		0.910861	2.12893	-1.21807		0.633674	0.262974	0.131729
ENSG00000053108.16_FSTL4	2.3718e-07	9.97045e-08	2.79877e-08	0		0	0	2.58939		7.17893e-05	0.411314	0.000378257			ENSG00000053108.16_FSTL4	0.0596389	0.0237222	0.00704167	0		0	0	2.56539		6.49501e-05	0.411314	5.32148e-05
ENSG00000053254.15_FOXN3	2.20088e-05	2.3357e-05	2.57341e-05	3.28105e-05		-0.532553	-0.350473	-0.182079		0.000132591	0.00442901	0.0587785			ENSG00000053254.15_FOXN3	7.68097	8.21825	9.10648	11.8907		-0.580871	-0.384862	-0.196009		3.04806e-07	6.18576e-06	0.641417
ENSG00000053328.8_METTL24	1.97545e-06	2.01599e-06	1.0953e-06	9.70846e-07		1.0396	0.174016	0.86558		0.000590714	0.92287	0.00268125			ENSG00000053328.8_METTL24	0.566764	0.579681	0.301833	0.26655		1.10469	0.179346	0.925342		0.186966	0.0804042	0.000271075
ENSG00000053371.12_AKR7A2	1.98984e-05	1.763e-05	2.80975e-05	2.87923e-05		-0.617697	-0.0352409	-0.582456		1.47831e-05	0.496507	1.61862e-07			ENSG00000053371.12_AKR7A2	6.8804	6.0481	10.0068	10.3057		-0.672882	-0.0424563	-0.630426		1.52403e-07	3.09288e-06	0.000542147
ENSG00000053372.4_MRTO4	8.47006e-06	7.70543e-06	8.98697e-06	8.57699e-06		-0.084734	0.0673637	-0.152098		0.464182	1	0.692074			ENSG00000053372.4_MRTO4	2.71597	2.45149	2.90657	2.75635		-0.0933042	0.07656	-0.169864		3.04806e-07	0.00201347	0.266513
ENSG00000053438.8_NNAT	2.07777e-06	2.08612e-06	2.66261e-06	1.4123e-06		0.559887	0.914798	-0.354911		0.00139814	0.00442901	0.231598			ENSG00000053438.8_NNAT	0.597597	0.598764	0.783219	0.394075		0.602111	0.990945	-0.388834		0.631329	0.817433	0.949346
ENSG00000053501.12_USE1	1.01561e-05	8.44507e-06	1.1344e-05	1.06754e-05		-0.198896	0.0876472	-0.286543		0.00995541	0.180194	0.00770141			ENSG00000053501.12_USE1	3.30625	2.70382	3.72422	3.48915		-0.215494	0.0940622	-0.309556		1.52403e-07	8.69382e-05	0.83233
ENSG00000053524.12_MCF2L2	1.19894e-06	1.17818e-06	4.70609e-07	2.56764e-07		2.2107	0.874086	1.33661		2.1184e-05	0.766037	0.00322488			ENSG00000053524.12_MCF2L2	0.331722	0.330514	0.126687	0.0641875		2.36698	0.98091	1.38607		0.003657	0.119567	0.000743497
ENSG00000053702.14_NRIP2	1.75676e-06	1.93257e-06	2.04657e-06	1.48963e-06		0.308409	0.458254	-0.149845		0.057264	0.202967	0.950179			ENSG00000053702.14_NRIP2	0.498236	0.551014	0.590719	0.417137		0.330764	0.501948	-0.171185		0.0798633	0.0647024	0.25288
ENSG00000053747.15_LAMA3	6.10922e-06	8.6551e-06	3.46179e-06	1.74139e-06		2.0838	0.99128	1.09252		1.52403e-07	0.0249163	0.000542147			ENSG00000053747.15_LAMA3	1.91467	2.81179	1.04119	0.493		2.2611	1.07857	1.18253		0.000113046	0.667952	0.000653891
ENSG00000053770.11_AP5M1	1.45345e-05	1.29877e-05	1.44388e-05	1.43162e-05		-0.0570499	0.0123097	-0.0693596		0.906311	0.722343	0.573247			ENSG00000053770.11_AP5M1	4.88476	4.32047	4.86898	4.80256		-0.0613497	0.0198149	-0.0811646		1.77243e-05	3.09288e-06	0.582006
ENSG00000053900.10_ANAPC4	1.41353e-05	1.77409e-05	1.10907e-05	1.08753e-05		0.551426	0.0283039	0.523122		1.82883e-06	0.582414	1.16772e-05			ENSG00000053900.10_ANAPC4	4.735	6.07478	3.63993	3.56146		0.601795	0.0314398	0.570355		0.0309142	1.23715e-05	0.000127314
ENSG00000053918.15_KCNQ1	1.82057e-06	2.65275e-06	1.34301e-06	8.60264e-07		1.3785	0.642618	0.735878		1.52403e-07	0.0358279	0.000955728			ENSG00000053918.15_KCNQ1	0.517	0.777264	0.374333	0.23175		1.48149	0.691754	0.789736		0.0109938	0.156171	0.00111257
ENSG00000054116.11_TRAPPC3	2.14784e-05	2.15156e-05	2.28839e-05	2.08237e-05		0.0459077	0.136106	-0.0901986		0.174884	0.22763	0.28522			ENSG00000054116.11_TRAPPC3	7.47757	7.49554	8.00489	7.22337		0.051629	0.148208	-0.0965786		4.57209e-06	3.09288e-06	0.439492
ENSG00000054118.13_THRAP3	3.1752e-05	3.44987e-05	2.99168e-05	2.96633e-05		0.159256	0.0122785	0.146977		0.0156402	0.582414	0.0132244			ENSG00000054118.13_THRAP3	11.4657	12.5654	10.7213	10.6385		0.175614	0.0111888	0.164425		1.06682e-06	3.09288e-06	0.146098
ENSG00000054148.17_PHPT1	3.29829e-05	3.1048e-05	2.65639e-05	1.90345e-05		0.750151	0.48085	0.269301		5.57795e-05	0.00264751	0.0715996			ENSG00000054148.17_PHPT1	11.9904	11.2256	9.43211	6.55691		0.824031	0.524565	0.299466		0.190867	0.00151861	0.0193121
ENSG00000054179.11_ENTPD2	6.89594e-07	5.18797e-07	4.33234e-07	1.82628e-07		1.72611	1.24624	0.479868		0.000719423	0.219898	0.161946			ENSG00000054179.11_ENTPD2	0.183889	0.136069	0.114687	0.0453875		1.81752	1.33734	0.480176		0.0253558	0.816308	0.0355069
ENSG00000054219.10_LY75	2.54611e-06	3.08359e-06	1.72143e-06	2.517e-06		0.161352	-0.548104	0.709455		0.620606	0.0168995	0.0115977			ENSG00000054219.10_LY75	0.743236	0.918347	0.490406	0.733612		0.179469	-0.581041	0.760509		0.00961277	0.000114101	0.000126874
ENSG00000054267.21_ARID4B	1.4184e-05	1.95271e-05	1.27211e-05	1.48906e-05		0.17882	-0.22718	0.405999		0.174884	0.0591359	0.00314635			ENSG00000054267.21_ARID4B	4.75886	6.73794	4.22243	5.0111		0.198034	-0.247055	0.445089		5.62431e-05	3.09288e-06	0.000363589
ENSG00000054277.13_OPN3	1.42917e-05	1.17137e-05	8.96414e-06	9.06638e-06		0.520216	-0.016361	0.536577		0.00723472	0.821204	0.00668226			ENSG00000054277.13_OPN3	4.81293	3.87165	2.88909	2.92501		0.570014	-0.0178258	0.58784		0.113548	3.09288e-06	5.99122e-05
ENSG00000054282.15_SDCCAG8	1.67597e-05	1.87822e-05	1.7655e-05	2.03931e-05		-0.198558	-0.208	0.00944147		0.0353122	0.107202	0.851285			ENSG00000054282.15_SDCCAG8	5.70692	6.46172	6.03508	7.0648		-0.215553	-0.227275	0.0117222		2.19167e-05	3.09288e-06	0.319709
ENSG00000054356.13_PTPRN	8.89359e-09	0	0	5.27608e-08		-3.56863	#NUM!	0		0.209017	0.053216	0.260375			ENSG00000054356.13_PTPRN	0.00197222	0	0	0.013025		-3.72339	#NUM!	0		0.161431	0.053216	0.260091
ENSG00000054392.12_HHAT	3.47498e-06	3.42981e-06	3.17165e-06	2.28233e-06		0.59709	0.474726	0.122364		1.06682e-06	0.0503243	0.818745			ENSG00000054392.12_HHAT	1.03536	1.02067	0.94049	0.6593		0.640853	0.512477	0.128376		0.866641	0.00456629	0.00111115
ENSG00000054523.17_KIF1B	1.74702e-05	1.72065e-05	1.64118e-05	1.39547e-05		0.313216	0.233984	0.0792314		0.000132591	0.0425704	0.215376			ENSG00000054523.17_KIF1B	5.96286	5.8675	5.56847	4.67139		0.340571	0.25343	0.0871415		2.95662e-05	0.0011289	0.113367
ENSG00000054598.6_FOXC1	8.90521e-07	6.73749e-07	3.88765e-07	2.27669e-07		1.78048	0.771962	1.00852		1.0211e-05	0.0930896	0.000122877			ENSG00000054598.6_FOXC1	0.240681	0.178917	0.10026	0.0563625		1.8962	0.830945	1.06525		0.00338147	0.00727109	3.5802e-05
ENSG00000054611.13_TBC1D22A	7.51566e-06	8.34611e-06	7.39799e-06	6.88612e-06		0.20379	0.103441	0.100349		0.0207789	0.722343	0.1038			ENSG00000054611.13_TBC1D22A	2.38446	2.67149	2.34751	2.16884		0.221059	0.11421	0.106849		1.06682e-06	0.00193544	0.0150404
ENSG00000054654.16_SYNE2	2.63872e-05	3.36358e-05	2.15802e-05	2.62806e-05		0.191515	-0.284289	0.475804		0.0889448	0.0249163	0.00770141			ENSG00000054654.16_SYNE2	9.39765	12.2347	7.5198	9.31886		0.214965	-0.309459	0.524425		1.82883e-06	6.18576e-06	0.00578203
ENSG00000054690.13_PLEKHH1	4.49264e-06	3.58378e-06	2.58604e-06	1.89612e-06		1.09067	0.447696	0.64297		2.89566e-06	0.0425704	0.000794444			ENSG00000054690.13_PLEKHH1	1.371	1.07276	0.754625	0.54045		1.17687	0.481599	0.695273		0.0492285	0.03192	0.00047782
ENSG00000054793.13_ATP9A	1.21712e-05	1.33859e-05	9.39664e-06	5.34291e-06		1.25803	0.814521	0.443507		6.85813e-06	2.16502e-05	0.00367994			ENSG00000054793.13_ATP9A	4.03006	4.47657	3.04176	1.65048		1.36571	0.882025	0.48368		0.00371796	0.338748	0.00214409
ENSG00000054796.12_SPO11	0	0	0	0		0	0	0		NA	NA	NA			ENSG00000054796.12_SPO11	0	0	0	0		0	0	0		NA	NA	NA
ENSG00000054803.3_CBLN4	5.14778e-08	3.95532e-08	3.49195e-07	1.51595e-06		-5.05772	-2.11811	-2.9396		1.28031e-05	0.000147212	0.00388479			ENSG00000054803.3_CBLN4	0.0119444	0.00941667	0.0905417	0.426288		-5.31877	-2.23517	-3.0836		1.19931e-05	8.41702e-05	0.0056691
ENSG00000054938.15_CHRDL2	1.56458e-05	1.25213e-05	4.18656e-06	1.83634e-06		2.9391	1.18893	1.75018		6.09612e-07	0.248	0.000248824			ENSG00000054938.15_CHRDL2	5.31312	4.19719	1.32236	0.531963		3.1601	1.31372	1.84637		1.0211e-05	0.766423	8.17553e-05
ENSG00000054965.10_FAM168A	9.75087e-06	1.02239e-05	1.01878e-05	1.04023e-05		-0.0587304	-0.0300603	-0.0286701		0.620606	0.821204	0.917057			ENSG00000054965.10_FAM168A	3.16343	3.33115	3.31122	3.3913		-0.0626014	-0.0344761	-0.0281254		1.52403e-07	3.09288e-06	0.0948657
ENSG00000054967.12_RELT	2.71331e-06	2.55745e-06	1.63819e-06	7.82297e-07		1.75222	1.06631	0.68591		2.89566e-06	0.0168995	0.00136748			ENSG00000054967.12_RELT	0.794083	0.747472	0.467229	0.210038		1.87567	1.15348	0.722185		0.000151695	0.35553	0.00185701
ENSG00000054983.16_GALC	9.27812e-06	1.10252e-05	8.46877e-06	9.17606e-06		0.145768	-0.115723	0.261491		0.381642	0.627738	0.158429			ENSG00000054983.16_GALC	2.99768	3.62464	2.72104	2.96159		0.160966	-0.122212	0.283178		0.000225099	3.09288e-06	0.00230108
ENSG00000055044.10_NOP58	2.52583e-05	2.55129e-05	2.13173e-05	2.6957e-05		-0.0866481	-0.338637	0.251989		0.620606	0.00343619	0.00429118			ENSG00000055044.10_NOP58	8.92756	9.01829	7.40554	9.59409		-0.0965675	-0.37354	0.276973		1.52403e-07	3.09288e-06	0.00314635
ENSG00000055070.16_SZRD1	1.83332e-05	1.72271e-05	1.66103e-05	1.7843e-05		-0.00509552	-0.103285	0.0981899		1	0.22763	0.146098			ENSG00000055070.16_SZRD1	6.2876	5.87339	5.64444	6.10564		-0.00595362	-0.113312	0.107358		1.52403e-07	2.16502e-05	0.0478654
ENSG00000055118.14_KCNH2	9.49424e-08	5.06782e-08	9.84161e-08	1.20581e-07		-0.72779	-0.293039	-0.434751		0.088563	0.0439441	0.0801321			ENSG00000055118.14_KCNH2	0.0225278	0.0116667	0.0250625	0.028925		-0.758555	-0.206787	-0.551768		0.000832229	0.000424229	0.0427719
ENSG00000055130.15_CUL1	2.36815e-05	2.13571e-05	2.01396e-05	2.04489e-05		0.139134	-0.0219926	0.161127		0.0509556	0.722343	0.146098			ENSG00000055130.15_CUL1	8.31804	7.42107	6.96458	7.08023		0.152487	-0.0237582	0.176245		1.52403e-07	3.09288e-06	0.0132244
ENSG00000055147.18_FAM114A2	9.70834e-06	1.06605e-05	1.22645e-05	1.62267e-05		-0.672008	-0.403884	-0.268124		1.52403e-07	0.00030001	0.00885096			ENSG00000055147.18_FAM114A2	3.15175	3.48367	4.06183	5.50301		-0.730035	-0.438091	-0.291944		1.52403e-07	3.09288e-06	0.983383
ENSG00000055163.19_CYFIP2	2.46893e-05	2.0573e-05	2.53732e-05	3.47064e-05		-0.616892	-0.451895	-0.164998		0.0180558	0.0137695	0.490806			ENSG00000055163.19_CYFIP2	8.73958	7.1456	9.14861	12.7821		-0.686446	-0.482503	-0.203944		1.47831e-05	0.000600019	0.158429
ENSG00000055208.18_TAB2	1.51175e-05	1.48364e-05	2.29068e-05	1.91749e-05		-0.356474	0.256556	-0.613031		0.000468791	0.0358279	0.000192639			ENSG00000055208.18_TAB2	5.1004	4.99635	8.02903	6.60106		-0.386879	0.282528	-0.669407		1.77243e-05	2.16502e-05	0.0222244
ENSG00000055211.12_GINM1	1.87983e-05	1.74819e-05	1.86383e-05	1.838e-05		-0.0189502	0.0201403	-0.0390906		0.688786	0.538659	0.415			ENSG00000055211.12_GINM1	6.46569	5.97133	6.40697	6.30371		-0.0196319	0.0234402	-0.0430721		1.52403e-07	3.09288e-06	0.28522
ENSG00000055332.16_EIF2AK2	1.4458e-05	1.45471e-05	1.25053e-05	1.35162e-05		0.101619	-0.112143	0.213763		0.654352	0.313618	0.113367			ENSG00000055332.16_EIF2AK2	4.86656	4.88639	4.14368	4.51219		0.112011	-0.122915	0.234926		1.47831e-05	3.09288e-06	0.00173019
ENSG00000055483.19_USP36	1.13857e-05	1.30302e-05	1.03033e-05	9.26018e-06		0.398709	0.153989	0.24472		0.00613285	0.974236	0.0948657			ENSG00000055483.19_USP36	3.75144	4.33781	3.37592	2.99283		0.434498	0.173771	0.260727		0.0200337	0.00714456	0.0719604
ENSG00000055609.17_KMT2C	2.12396e-05	2.3927e-05	2.13743e-05	1.9815e-05		0.188665	0.109283	0.0793814		0.0509556	0.627738	0.415			ENSG00000055609.17_KMT2C	7.3825	8.40735	7.43843	6.84635		0.20559	0.119663	0.0859277		1.06682e-06	0.00013918	0.171503
ENSG00000055732.12_MCOLN3	1.29567e-06	1.64911e-06	4.48817e-07	2.1616e-07		2.76799	1.05403	1.71396		6.85813e-06	0.0111529	0.000363589			ENSG00000055732.12_MCOLN3	0.361417	0.473917	0.115969	0.053375		2.96812	1.1195	1.84862		0.000594136	0.0263598	2.715e-05
ENSG00000055813.5_CCDC85A	2.16118e-07	1.54041e-07	9.70103e-08	2.27033e-07		-0.294758	-1.22669	0.931937		0.240056	0.0119803	0.0619594			ENSG00000055813.5_CCDC85A	0.0534722	0.03825	0.024	0.056025		-0.288799	-1.22304	0.934237		0.0124776	0.000114626	0.00280127
ENSG00000055917.15_PUM2	2.68177e-05	2.80541e-05	2.87111e-05	2.43142e-05		0.174269	0.239811	-0.0655421		0.0986644	0.00264751	0.0386553			ENSG00000055917.15_PUM2	9.54136	10.0288	10.2684	8.56149		0.192721	0.26228	-0.0695597		1.06682e-06	0.00030001	0.723117
ENSG00000055950.16_MRPL43	2.5274e-05	2.41725e-05	2.76366e-05	3.00659e-05		-0.282259	-0.12155	-0.160709		0.00208121	0.282934	0.134493			ENSG00000055950.16_MRPL43	8.93782	8.51604	9.84523	10.8003		-0.30753	-0.13358	-0.17395		1.52403e-07	3.09288e-06	0.703172
ENSG00000055955.15_ITIH4	0.000679218	0.000526384	0.000573139	0.000909643		-0.593619	-0.666415	0.0727962		0.00139814	0.00201347	0.490806			ENSG00000055955.15_ITIH4	352.683	262.776	290.965	491.498		-0.67552	-0.756337	0.080817		1.52403e-07	0.000207223	0.346371
ENSG00000055957.10_ITIH1	0.000301008	0.000254893	0.000500424	0.000809376		-1.54198	-0.693659	-0.848322		1.52403e-07	3.09288e-06	3.21412e-06			ENSG00000055957.10_ITIH1	140	115.939	247.836	428.701		-1.74418	-0.790583	-0.953592		1.52403e-07	3.09288e-06	6.93696e-07
ENSG00000056050.6_HPF1	8.91277e-06	8.90737e-06	9.97881e-06	9.0682e-06		-0.0253796	0.138051	-0.16343		0.94371	0.122911	0.0948657			ENSG00000056050.6_HPF1	2.87383	2.86626	3.26355	2.9249		-0.0273121	0.158056	-0.185368		4.57209e-06	0.000114101	0.458744
ENSG00000056097.15_ZFR	2.39731e-05	2.58764e-05	2.20706e-05	2.28252e-05		0.126953	-0.0485004	0.175454		0.0400161	0.974236	0.158429			ENSG00000056097.15_ZFR	8.42835	9.15608	7.70589	7.98784		0.138422	-0.0518442	0.190266		1.52403e-07	3.09288e-06	0.0110762
ENSG00000056277.15_ZNF280C	1.73621e-06	1.71783e-06	1.50519e-06	1.50728e-06		0.196338	-0.00200698	0.198345		0.0717382	0.92287	0.146098			ENSG00000056277.15_ZNF280C	0.491111	0.485931	0.423281	0.421875		0.211604	0.00480099	0.206804		0.0057545	0.000147212	0.0032283
ENSG00000056291.17_NPFFR2	0	2.43654e-08	0	8.63929e-09		0.495849	#NUM!	0		0.74743	0.315302	0.454186			ENSG00000056291.17_NPFFR2	0	0.00597222	0	0.002		0.578268	#NUM!	0		0.74743	0.315302	0.454186
ENSG00000056487.15_PHF21B	1.3023e-08	7.83773e-09	0	1.69414e-08		-0.699765	#NUM!	0		0.801617	0.128616	0.154851			ENSG00000056487.15_PHF21B	0.00297222	0.00179167	0	0.00395		-0.729713	#NUM!	0		0.692791	0.128183	0.154682
ENSG00000056558.10_TRAF1	3.96257e-06	4.49556e-06	2.34739e-06	2.65572e-06		0.671233	-0.178049	0.849281		1.52403e-07	0.0249163	9.73487e-05			ENSG00000056558.10_TRAF1	1.19437	1.36932	0.683406	0.775075		0.725816	-0.181592	0.907409		0.829015	0.00406367	0.000559437
ENSG00000056586.15_RC3H2	1.50225e-05	1.57561e-05	1.39052e-05	1.46457e-05		0.0714476	-0.0748545	0.146302		0.555432	0.538659	0.158429			ENSG00000056586.15_RC3H2	5.05939	5.32968	4.6478	4.92212		0.0777132	-0.0827327	0.160446		2.89566e-06	6.18576e-06	0.00429118
ENSG00000056736.9_IL17RB	1.38831e-05	1.25421e-05	1.83517e-05	2.10919e-05		-0.674777	-0.200773	-0.474004		0.00170981	0.380972	0.0530969			ENSG00000056736.9_IL17RB	4.68894	4.19646	6.32315	7.3347		-0.723301	-0.214095	-0.509205		3.04806e-07	3.09288e-06	0.10765
ENSG00000056972.18_TRAF3IP2	8.17178e-06	6.91344e-06	6.62269e-06	6.98157e-06		0.111513	-0.0761323	0.187645		0.408141	0.417582	0.0715996			ENSG00000056972.18_TRAF3IP2	2.61264	2.18461	2.08481	2.20384		0.12219	-0.0801002	0.20229		0.000606632	0.00025163	0.0210168
ENSG00000056998.19_GYG2	6.85821e-06	4.53625e-06	9.53681e-06	8.50474e-06		-0.578008	0.165239	-0.743247		0.0353122	0.282934	0.00029563			ENSG00000056998.19_GYG2	2.17093	1.38508	3.08973	2.74546		-0.626788	0.170431	-0.797219		0.000166327	0.0110837	0.0291911
ENSG00000057019.15_DCBLD2	1.22569e-05	1.30987e-05	1.055e-05	1.28943e-05		-0.024425	-0.289492	0.265067		0.98122	0.0137695	0.03095			ENSG00000057019.15_DCBLD2	4.05711	4.37075	3.44327	4.28935		-0.0255925	-0.316979	0.291387		0.000113046	3.09288e-06	0.00246578
ENSG00000057149.15_SERPINB3	0	0	0	0		0	0	0		NA	NA	NA			ENSG00000057149.15_SERPINB3	0	0	0	0		0	0	0		NA	NA	NA
ENSG00000057252.12_SOAT1	9.4023e-06	9.08103e-06	8.04694e-06	1.23709e-05		-0.420724	-0.620436	0.199712		0.000590714	2.16502e-05	0.415			ENSG00000057252.12_SOAT1	3.04678	2.93228	2.57248	4.09604		-0.454311	-0.67107	0.216758		1.76775e-05	3.09288e-06	0.00214164
ENSG00000057294.14_PKP2	1.38405e-05	1.16742e-05	1.61541e-05	2.17088e-05		-0.766948	-0.42638	-0.340568		6.09612e-07	0.00201347	0.0386553			ENSG00000057294.14_PKP2	4.63146	3.84563	5.47942	7.56359		-0.835503	-0.465048	-0.370454		1.52403e-07	3.09288e-06	0.851285
ENSG00000057468.6_MSH4	1.47176e-07	3.39099e-07	2.75717e-07	1.22869e-07		0.98465	1.16607	-0.181418		0.435657	0.120831	0.420687			ENSG00000057468.6_MSH4	0.0355	0.0889722	0.0701979	0.0293125		1.08624	1.25991	-0.173676		0.209019	0.0336316	0.198092
ENSG00000057593.13_F7	2.61779e-05	2.25289e-05	5.46368e-05	6.06369e-05		-1.31607	-0.150324	-1.16575		3.04806e-07	0.0503243	2.24295e-06			ENSG00000057593.13_F7	9.35729	7.92294	20.829	23.3617		-1.43502	-0.165553	-1.26947		1.52403e-07	2.16502e-05	1.54925e-06
ENSG00000057608.16_GDI2	8.27017e-05	7.96877e-05	7.91647e-05	9.7894e-05		-0.269835	-0.306363	0.0365279		0.000468791	0.000429911	0.786501			ENSG00000057608.16_GDI2	32.9571	31.5997	31.3982	39.6585		-0.297062	-0.336949	0.0398866		1.52403e-07	3.09288e-06	0.368427
ENSG00000057657.15_PRDM1	2.22489e-06	2.87328e-06	1.21776e-06	3.21004e-06		-0.332611	-1.39836	1.06575		0.109183	3.71146e-05	0.00044489			ENSG00000057657.15_PRDM1	0.644847	0.850778	0.336563	0.9541		-0.351464	-1.50327	1.1518		0.00168174	8.69382e-05	6.26155e-05
ENSG00000057663.14_ATG5	1.1839e-05	1.15912e-05	1.38402e-05	1.54729e-05		-0.401374	-0.16088	-0.240494		0.000100281	0.87176	0.0170641			ENSG00000057663.14_ATG5	3.90561	3.8171	4.63722	5.22919		-0.43748	-0.173327	-0.264153		1.77243e-05	8.69382e-05	0.81579
ENSG00000057704.12_TMCC3	2.88651e-06	2.71382e-06	2.09466e-06	5.2227e-06		-0.899285	-1.31808	0.418794		7.5287e-05	2.16502e-05	0.0430606			ENSG00000057704.12_TMCC3	0.850042	0.797264	0.604875	1.61145		-0.968251	-1.41365	0.445399		2.71816e-05	0.000113593	0.00199006
ENSG00000057757.9_PITHD1	1.74097e-05	1.74354e-05	1.92956e-05	1.7534e-05		-0.00920447	0.138112	-0.147316		0.98122	0.140237	0.0787915			ENSG00000057757.9_PITHD1	5.94711	5.95114	6.63944	5.9902		-0.00992668	0.148457	-0.158384		1.52403e-07	8.69382e-05	0.898918
ENSG00000057935.13_MTA3	8.46415e-06	1.0817e-05	8.52224e-06	9.82102e-06		-0.0267569	-0.20464	0.177883		0.869119	0.22763	0.215376			ENSG00000057935.13_MTA3	2.71265	3.53772	2.73747	3.1907		-0.0299302	-0.22103	0.1911		0.000113046	0.00025163	0.0124817
ENSG00000058056.8_USP13	4.07873e-06	3.87526e-06	4.04149e-06	5.31075e-06		-0.417235	-0.394027	-0.0232083		0.00208121	0.00564451	0.786501			ENSG00000058056.8_USP13	1.2324	1.16615	1.21881	1.63855		-0.450254	-0.426943	-0.0233103		3.04806e-07	8.69382e-05	0.0291731
ENSG00000058063.15_ATP11B	1.82671e-05	2.16118e-05	1.72539e-05	1.79788e-05		0.149329	-0.0593749	0.208704		0.14585	0.582414	0.0787915			ENSG00000058063.15_ATP11B	6.26296	7.52643	5.89007	6.15268		0.164273	-0.0629283	0.227201		0.000113291	3.09288e-06	0.0210311
ENSG00000058085.14_LAMC2	5.79081e-06	6.92038e-06	5.62376e-07	2.73621e-07		4.53778	1.03936	3.49842		6.85813e-06	0.02058	8.60183e-06			ENSG00000058085.14_LAMC2	1.81587	2.21199	0.148125	0.069275		4.86154	1.09641	3.76513		0.000137705	0.208203	3.31724e-05
ENSG00000058091.16_CDK14	1.15111e-05	1.45838e-05	1.43366e-05	2.93202e-05		-1.16812	-1.0322	-0.135926		2.89566e-06	3.09288e-06	0.113367			ENSG00000058091.16_CDK14	3.78933	4.92778	4.81852	10.512		-1.27012	-1.12538	-0.14474		1.77243e-05	3.09288e-06	0.799452
ENSG00000058262.9_SEC61A1	6.70554e-05	6.85787e-05	5.21053e-05	3.25428e-05		1.05931	0.679093	0.380218		1.52403e-07	3.09288e-06	2.24295e-06			ENSG00000058262.9_SEC61A1	26.0906	26.7517	19.7267	11.781		1.16523	0.743686	0.421547		0.428814	0.0516882	0.00498828
ENSG00000058272.16_PPP1R12A	2.60602e-05	2.92867e-05	2.0738e-05	2.76737e-05		-1.27163e-05	-0.416235	0.416222		0.524107	0.000429911	0.00044489			ENSG00000058272.16_PPP1R12A	9.24278	10.5049	7.18924	9.85966		0.00207	-0.455699	0.457769		1.52403e-07	3.09288e-06	0.00136748
ENSG00000058335.15_RASGRF1	6.79172e-07	5.81001e-07	2.34837e-07	1.11993e-07		2.49214	1.06825	1.42389		0.00139814	0.789933	0.0438707			ENSG00000058335.15_RASGRF1	0.18425	0.160222	0.0606875	0.0273		2.65741	1.1525	1.50492		0.048887	0.141025	0.00189016
ENSG00000058404.19_CAMK2B	1.09045e-06	1.41918e-06	2.62919e-06	2.43891e-06		-0.95876	0.108381	-1.06714		0.00139814	0.771303	0.000192639			ENSG00000058404.19_CAMK2B	0.298944	0.400875	0.770625	0.711025		-1.02292	0.116129	-1.13905		7.51488e-05	0.00910098	0.0221352
ENSG00000058453.16_CROCC	6.19761e-06	6.13334e-06	6.1206e-06	6.60127e-06		-0.0985303	-0.10907	0.0105394		0.174884	0.254303	0.573247			ENSG00000058453.16_CROCC	1.94647	1.92542	1.9289	2.07254		-0.0983607	-0.103623	0.00526232		0.000137414	0.00684642	0.175379
ENSG00000058600.15_POLR3E	1.23305e-05	1.17507e-05	1.20431e-05	1.71729e-05		-0.512224	-0.511931	-0.000292813		1.52403e-07	0.00564451	0.517585			ENSG00000058600.15_POLR3E	4.08324	3.87364	3.99053	5.85287		-0.556944	-0.552565	-0.00437889		1.77243e-05	3.09288e-06	0.09032
ENSG00000058668.14_ATP2B4	2.12576e-05	1.87688e-05	1.13411e-05	8.20867e-06		1.28573	0.466346	0.819388		6.09612e-07	0.202967	0.000363589			ENSG00000058668.14_ATP2B4	7.41828	6.47917	3.75919	2.62892		1.40227	0.515948	0.886327		0.0227407	0.0133844	9.73487e-05
ENSG00000058673.16_ZC3H11A	3.08446e-05	3.41795e-05	2.9303e-05	3.19829e-05		0.0236737	-0.126255	0.149929		0.869119	0.254303	0.171503			ENSG00000058673.16_ZC3H11A	11.1084	12.4225	10.494	11.5516		0.0264628	-0.138528	0.164991		1.52403e-07	3.09288e-06	0.0649382
ENSG00000058729.10_RIOK2	8.70279e-06	8.61968e-06	1.01566e-05	1.12171e-05		-0.37306	-0.143293	-0.229768		0.00208121	0.282934	0.0787915			ENSG00000058729.10_RIOK2	2.799	2.76983	3.30739	3.68409		-0.403932	-0.155616	-0.248316		3.35502e-05	8.69382e-05	0.950179
ENSG00000058799.14_YIPF1	1.65544e-05	1.41119e-05	1.5498e-05	1.28417e-05		0.25582	0.271248	-0.0154284		0.0156402	0.180194	0.884076			ENSG00000058799.14_YIPF1	5.63003	4.73001	5.24823	4.26558		0.280218	0.29909	-0.0188728		5.07775e-05	8.69382e-05	0.1038
ENSG00000058804.11_NDC1	4.30976e-06	4.24909e-06	5.69667e-06	4.56865e-06		-0.0943489	0.318352	-0.412701		0.381642	0.0591359	0.021805			ENSG00000058804.11_NDC1	1.30954	1.28697	1.77774	1.39156		-0.10013	0.353338	-0.453468		9.27957e-05	8.69382e-05	0.671983
ENSG00000058866.14_DGKG	2.8125e-06	3.10323e-06	1.6168e-06	2.70354e-06		0.129706	-0.741705	0.87141		0.98122	0.0299608	0.0170641			ENSG00000058866.14_DGKG	0.829597	0.934319	0.461385	0.792662		0.154004	-0.780734	0.934738		0.0110267	0.000194117	0.00715878
ENSG00000059122.16_FLYWCH1	4.91664e-06	5.11171e-06	4.6879e-06	4.11202e-06		0.286164	0.189093	0.0970708		0.0310676	0.456151	0.248642			ENSG00000059122.16_FLYWCH1	1.50743	1.57318	1.43853	1.24589		0.306043	0.207423	0.09862		0.0256993	0.0192084	0.0623923
ENSG00000059145.18_UNKL	5.1242e-06	6.40506e-06	6.25902e-06	5.25299e-06		0.134087	0.252798	-0.11871		0.906311	0.674397	0.75461			ENSG00000059145.18_UNKL	1.58883	2.02618	1.98113	1.62437		0.154116	0.286435	-0.132319		0.0135003	0.0804211	0.490806
ENSG00000059377.16_TBXAS1	1.205e-05	1.10347e-05	1.00951e-05	1.06005e-05		0.1228	-0.0704703	0.19327		0.555432	0.254303	0.0649382			ENSG00000059377.16_TBXAS1	3.98836	3.628	3.29847	3.46664		0.135565	-0.0717405	0.207305		0.000554223	0.000207223	0.0104235
ENSG00000059378.12_PARP12	2.30404e-05	2.26803e-05	1.38501e-05	1.06947e-05		1.09595	0.372996	0.722955		1.52403e-07	0.0503243	5.99122e-05			ENSG00000059378.12_PARP12	8.11392	7.9281	4.64457	3.49862		1.197	0.408758	0.788237		0.057264	0.00151861	4.01188e-05
ENSG00000059573.8_ALDH18A1	1.72921e-05	1.48482e-05	1.4271e-05	1.00309e-05		0.679933	0.508641	0.171292		7.5287e-05	0.0591359	0.185342			ENSG00000059573.8_ALDH18A1	5.91024	5.00144	4.81249	3.26794		0.739421	0.558403	0.181018		0.70118	0.00506048	0.011765
ENSG00000059588.9_TARBP1	1.36857e-05	1.77537e-05	1.1138e-05	7.80017e-06		1.011	0.513918	0.497079		1.52403e-07	0.000831985	0.000794444			ENSG00000059588.9_TARBP1	4.57722	6.08096	3.65614	2.48504		1.10062	0.557052	0.54357		0.190867	0.0168995	0.000154347
ENSG00000059691.11_GATB	9.72016e-06	8.03988e-06	1.22335e-05	1.13469e-05		-0.35367	0.108533	-0.462203		0.00170981	0.538659	0.000154347			ENSG00000059691.11_GATB	3.15229	2.56492	4.04539	3.73026		-0.383966	0.117	-0.500966		1.76775e-05	8.69382e-05	0.0465787
ENSG00000059728.10_MXD1	4.84197e-06	3.76967e-06	3.93122e-06	3.00289e-06		0.519937	0.388624	0.131313		0.00208121	0.00442901	0.602069			ENSG00000059728.10_MXD1	1.48519	1.13175	1.18316	0.887387		0.560247	0.415004	0.145243		0.486797	0.0209723	0.0140432
ENSG00000059758.7_CDK17	1.47774e-05	1.78814e-05	1.24303e-05	1.4916e-05		0.130609	-0.263009	0.393617		0.14585	0.02058	0.00044489			ENSG00000059758.7_CDK17	4.97128	6.12365	4.11695	5.02576		0.142486	-0.287767	0.430254		0.000132591	8.69382e-05	0.000888828
ENSG00000059769.19_DNAJC25	8.85979e-06	8.75865e-06	2.42568e-05	2.22702e-05		-1.33803	0.123277	-1.4613		1.52403e-07	0.254303	9.24928e-08			ENSG00000059769.19_DNAJC25	2.85256	2.81951	8.55508	7.7794		-1.45578	0.137123	-1.59291		1.52403e-07	2.16502e-05	4.39341e-07
ENSG00000059804.15_SLC2A3	7.79502e-06	6.49827e-06	3.65407e-06	2.66655e-06		1.42229	0.454531	0.96776		1.06682e-06	0.122911	0.00029563			ENSG00000059804.15_SLC2A3	2.50685	2.04013	1.1025	0.782788		1.53821	0.494086	1.04413		0.00142831	0.0175756	8.99284e-05
ENSG00000059915.16_PSD	1.10799e-06	9.34342e-07	1.57262e-06	7.05459e-07		0.53358	1.15653	-0.622953		0.0717382	0.00030001	0.00268125			ENSG00000059915.16_PSD	0.304778	0.253792	0.442604	0.188375		0.568129	1.23241	-0.66428		0.613929	0.869029	0.329845
ENSG00000060069.16_CTDP1	5.74161e-06	5.05621e-06	5.24253e-06	3.98427e-06		0.438352	0.395946	0.0424053		0.000468791	0.00895699	0.545073			ENSG00000060069.16_CTDP1	1.78554	1.55239	1.61618	1.20163		0.473967	0.427599	0.0463687		0.046436	0.0228371	0.0443192
ENSG00000060138.12_YBX3	2.93977e-05	2.97859e-05	9.51624e-06	1.21099e-05		1.28902	-0.347719	1.63674		2.1184e-05	0.122911	4.39341e-07			ENSG00000060138.12_YBX3	10.5711	10.7613	3.08811	4.01041		1.41122	-0.377024	1.78825		0.0156402	6.18576e-06	9.24928e-08
ENSG00000060140.8_STYK1	1.99033e-07	2.60497e-07	1.69431e-07	1.26753e-07		0.858134	0.418671	0.439463		0.124444	0.972761	0.258945			ENSG00000060140.8_STYK1	0.0495278	0.0668056	0.0429167	0.031525		0.883696	0.445042	0.438655		0.884842	0.0696551	0.0049676
ENSG00000060237.16_WNK1	4.30201e-05	5.08662e-05	3.36061e-05	2.7724e-05		0.75978	0.277588	0.482191		3.04806e-07	0.0503243	0.000192639			ENSG00000060237.16_WNK1	16.0117	19.229	12.2109	9.8877		0.833539	0.304462	0.529077		0.0800699	0.00343619	0.00555174
ENSG00000060303.5_RPS17P5	0	5.88347e-08	0	0		0	0	0		0.502335	NA	0.454186			ENSG00000060303.5_RPS17P5	0	0.0152778	0	0		0	0	0		0.502335	NA	0.454186
ENSG00000060339.13_CCAR1	2.31585e-05	2.47174e-05	1.81223e-05	2.21205e-05		0.113911	-0.287617	0.401528		0.555432	0.0137695	0.00162686			ENSG00000060339.13_CCAR1	8.1234	8.73321	6.21015	7.72231		0.12621	-0.314406	0.440615		2.89566e-06	8.69382e-05	0.000559437
ENSG00000060491.16_OGFR	1.73816e-05	1.52159e-05	1.92796e-05	1.66965e-05		-0.0347808	0.207533	-0.242313		0.381642	0.974236	0.573247			ENSG00000060491.16_OGFR	5.9554	5.13733	6.67637	5.6797		-0.0342714	0.23325	-0.267522		6.09612e-07	0.0168995	0.573247
ENSG00000060558.3_GNA15	1.33414e-06	1.05479e-06	1.00296e-06	6.67923e-07		0.838608	0.586517	0.252091		0.0156402	0.02058	0.266513			ENSG00000060558.3_GNA15	0.373278	0.289222	0.273042	0.177425		0.900711	0.621912	0.278799		0.486379	0.0270932	0.0148257
ENSG00000060566.13_CREB3L3	4.84607e-05	3.86843e-05	2.62951e-05	1.16134e-05		1.90763	1.179	0.728626		2.89566e-06	0.00201347	0.0101454			ENSG00000060566.13_CREB3L3	18.3473	14.4508	9.51506	3.8507		2.09042	1.30509	0.785328		0.000289413	0.771303	0.00578203
ENSG00000060642.10_PIGV	8.40284e-06	7.67948e-06	1.60537e-05	1.68685e-05		-1.06886	-0.0714343	-0.997426		1.52403e-07	0.92287	6.28951e-06			ENSG00000060642.10_PIGV	2.69274	2.44289	5.43997	5.74259		-1.16116	-0.0781026	-1.08306		1.77243e-05	3.09288e-06	3.6599e-05
ENSG00000060656.19_PTPRU	9.38208e-06	9.60596e-06	6.25802e-06	2.91239e-06		1.70482	1.1035	0.601313		1.52403e-07	5.87648e-05	0.0011455			ENSG00000060656.19_PTPRU	3.03669	3.13017	1.96424	0.860825		1.84074	1.19018	0.650565		2.71128e-05	0.947412	0.00076197
ENSG00000060688.12_SNRNP40	1.34032e-05	1.35948e-05	1.3108e-05	1.40075e-05		-0.0533511	-0.0957554	0.0424043		0.555432	0.282934	0.692074			ENSG00000060688.12_SNRNP40	4.46771	4.5344	4.36241	4.68954		-0.0591823	-0.104322	0.0451392		1.77243e-05	3.09288e-06	0.0235073
ENSG00000060709.14_RIMBP2	1.82904e-07	2.27029e-07	5.75944e-07	8.76176e-07		-2.09583	-0.605293	-1.49054		0.001146	0.0437151	0.203229			ENSG00000060709.14_RIMBP2	0.0468889	0.0581389	0.158177	0.239138		-2.18707	-0.5963	-1.59077		0.000126709	0.00322006	0.829076
ENSG00000060718.20_COL11A1	1.37094e-06	8.3207e-07	1.93153e-07	2.70965e-08		5.34522	2.83356	2.51166		9.52486e-05	1	0.00102848			ENSG00000060718.20_COL11A1	0.395931	0.226528	0.0507812	0.0062375		5.64087	3.02526	2.61561		7.67298e-05	0.82375	0.000187805
ENSG00000060749.14_QSER1	8.0619e-06	9.11819e-06	8.9841e-06	9.68464e-06		-0.173033	-0.108325	-0.064708		0.265043	0.771303	0.231598			ENSG00000060749.14_QSER1	2.57519	2.939	2.89213	3.14675		-0.190712	-0.121733	-0.0689798		1.52403e-07	3.09288e-06	0.117229
ENSG00000060762.18_MPC1	9.71481e-05	9.1314e-05	0.000125362	8.62177e-05		0.128219	0.540039	-0.41182		0.265043	0.00714456	0.00367994			ENSG00000060762.18_MPC1	39.4395	36.8388	52.3442	34.5948		0.140717	0.597475	-0.456759		1.0211e-05	0.0930896	0.00044489
ENSG00000060971.17_ACAA1	0.000100505	9.40973e-05	0.000191652	0.000168968		-0.79622	0.181737	-0.977957		1.47831e-05	0.417582	1.16772e-05			ENSG00000060971.17_ACAA1	41.1065	38.1517	84.282	72.8735		-0.878832	0.20983	-1.08866		1.52403e-07	0.0011289	1.61862e-07
ENSG00000060982.14_BCAT1	4.38747e-06	4.18487e-06	2.56088e-06	1.40184e-06		1.61236	0.869314	0.74305		6.85813e-06	0.0358279	0.00498828			ENSG00000060982.14_BCAT1	1.33658	1.27807	0.752583	0.395075		1.72642	0.929725	0.796696		0.00517682	0.817382	0.0001634
ENSG00000061273.17_HDAC7	9.83467e-06	1.28055e-05	5.17133e-06	4.79045e-06		1.24065	0.110373	1.13028		1.52403e-07	0.538659	9.73487e-05			ENSG00000061273.17_HDAC7	3.19494	4.25387	1.61214	1.46942		1.34176	0.133721	1.20804		0.00895439	0.00895699	3.58872e-05
ENSG00000061337.15_LZTS1	8.4421e-07	1.00695e-06	5.50124e-07	2.6237e-07		1.81876	1.06816	0.750601		7.5287e-05	0.00343619	0.0101454			ENSG00000061337.15_LZTS1	0.227917	0.277597	0.145354	0.065775		1.94214	1.14396	0.798178		0.00617781	0.0219202	0.00108015
ENSG00000061455.10_PRDM6	7.36017e-07	5.64793e-07	3.77805e-07	2.44061e-07		1.4141	0.630399	0.783698		0.00251968	0.22763	0.0466031			ENSG00000061455.10_PRDM6	0.198333	0.149333	0.097875	0.0613625		1.50228	0.673583	0.828692		0.0969014	0.00438509	0.000874763
ENSG00000061492.11_WNT8A	0	0	0	0		0	0	0		NA	NA	NA			ENSG00000061492.11_WNT8A	0	0	0	0		0	0	0		NA	NA	NA
ENSG00000061656.9_SPAG4	2.40303e-06	2.35403e-06	1.8443e-06	1.318e-06		0.851722	0.484722	0.366999		0.0116146	0.22763	0.0649382			ENSG00000061656.9_SPAG4	0.697722	0.689528	0.53101	0.37255		0.896722	0.511306	0.385416		0.631516	0.176095	0.00454992
ENSG00000061676.14_NCKAP1	3.32852e-05	3.71568e-05	2.7404e-05	2.84449e-05		0.308264	-0.0537879	0.362052		0.00723472	0.627738	0.00498828			ENSG00000061676.14_NCKAP1	12.0829	13.6906	9.76334	10.1639		0.342435	-0.0580051	0.40044		1.0211e-05	3.09288e-06	0.00770141
ENSG00000061794.12_MRPS35	2.87484e-05	2.77897e-05	3.17463e-05	2.65978e-05		0.0879138	0.255277	-0.167364		0.244924	0.0358279	0.158429			ENSG00000061794.12_MRPS35	10.3016	9.90646	11.5015	9.4424		0.097705	0.284593	-0.186888		1.52403e-07	1.23715e-05	0.309575
ENSG00000061918.12_GUCY1B3	6.00878e-06	6.23331e-06	4.39669e-06	5.59924e-06		0.128546	-0.348813	0.477359		0.356195	0.107202	0.0132244			ENSG00000061918.12_GUCY1B3	1.87785	1.95189	1.33919	1.73619		0.141322	-0.374565	0.515887		0.00364365	3.09288e-06	0.000154347
ENSG00000061936.9_SFSWAP	1.11656e-05	1.24408e-05	1.06203e-05	1.28362e-05		-0.121036	-0.273387	0.152351		0.464182	0.0930896	0.19996			ENSG00000061936.9_SFSWAP	3.66881	4.1219	3.4867	4.26861		-0.132013	-0.291906	0.159893		1.76775e-05	0.000194117	0.112279
ENSG00000061938.16_TNK2	8.83635e-06	8.29045e-06	1.0339e-05	6.01756e-06		0.509004	0.780851	-0.271847		0.0238332	0.140237	0.950179			ENSG00000061938.16_TNK2	2.88797	2.65785	3.42697	1.87815		0.562088	0.867621	-0.305532		0.07214	0.180194	0.471483
ENSG00000061987.14_MON2	3.17508e-05	4.01543e-05	3.29831e-05	3.73516e-05		-0.0550777	-0.179443	0.124365		0.286222	0.122911	0.545073			ENSG00000061987.14_MON2	11.4681	14.894	11.9614	13.7103		-0.0568012	-0.196881	0.14008		3.04806e-07	6.18576e-06	0.545073
ENSG00000062038.13_CDH3	2.03423e-07	1.2366e-07	0	1.9987e-07		-0.289408	#NUM!	0		0.232297	0.000279731	0.00132948			ENSG00000062038.13_CDH3	0.0534722	0.0301528	0	0.050325		-0.267341	#NUM!	0		0.0602981	0.000278236	0.00131845
ENSG00000062096.14_ARSF	1.34796e-06	7.13975e-07	1.16934e-06	8.16561e-07		0.336365	0.518059	-0.181694		0.493672	0.254303	0.175475			ENSG00000062096.14_ARSF	0.392958	0.196667	0.325833	0.22075		0.417384	0.561721	-0.144337		0.0581377	0.0803187	0.396813
ENSG00000062194.15_GPBP1	2.75479e-05	3.2502e-05	2.6688e-05	3.09168e-05		-0.0422268	-0.212199	0.169972		0.308478	0.0591359	0.19996			ENSG00000062194.15_GPBP1	9.81229	11.7639	9.48046	11.1314		-0.0451942	-0.231603	0.186409		1.52403e-07	8.69382e-05	0.0944545
ENSG00000062282.14_DGAT2	2.8074e-05	2.42268e-05	9.72002e-05	0.000109923		-2.07158	-0.177459	-1.89412		1.52403e-07	0.380972	4.62464e-08			ENSG00000062282.14_DGAT2	10.0581	8.56231	39.6128	45.3206		-2.28328	-0.194201	-2.08908		1.52403e-07	0.00013918	9.24928e-08
ENSG00000062370.16_ZNF112	2.1425e-06	2.9084e-06	2.57329e-06	2.60288e-06		-0.0435688	-0.016493	-0.0270758		0.0180558	0.771303	0.0865373			ENSG00000062370.16_ZNF112	0.61625	0.873292	0.752177	0.758763		-0.0268518	-0.012576	-0.0142758		0.000137414	8.65386e-05	0.656538
ENSG00000062485.18_CS	3.44475e-05	3.37672e-05	2.40035e-05	1.81288e-05		0.9118	0.404963	0.506837		1.82883e-06	0.00013918	4.50902e-06			ENSG00000062485.18_CS	12.5368	12.2854	8.42832	6.21071		0.998801	0.440487	0.558314		0.98122	5.87648e-05	2.0834e-05
ENSG00000062524.15_LTK	8.95361e-07	7.1513e-07	1.31958e-06	1.01851e-06		-0.338965	0.373611	-0.712575		0.057264	0.107202	0.00162686			ENSG00000062524.15_LTK	0.244292	0.191333	0.366156	0.2775		-0.349401	0.399972	-0.749373		0.000383141	0.0100599	0.21086
ENSG00000062582.13_MRPS24	2.70424e-05	2.18357e-05	4.18492e-05	4.6353e-05		-0.923475	-0.147462	-0.776012		1.52403e-07	0.380972	3.21412e-06			ENSG00000062582.13_MRPS24	9.62542	7.61721	15.5253	17.368		-1.01045	-0.161811	-0.848641		1.77243e-05	8.69382e-05	3.58872e-05
ENSG00000062598.17_ELMO2	1.19814e-05	1.2554e-05	8.11077e-06	6.69658e-06		0.873368	0.276415	0.596953		1.52403e-07	0.00895699	2.77478e-07			ENSG00000062598.17_ELMO2	3.95579	4.15849	2.5872	2.10498		0.94666	0.297587	0.649072		0.212417	0.00137954	1.16772e-05
ENSG00000062650.17_WAPL	1.91371e-05	2.07078e-05	1.64337e-05	1.56015e-05		0.352715	0.0749764	0.277739		2.95662e-05	0.0425704	0.00162686			ENSG00000062650.17_WAPL	6.58832	7.18744	5.57544	5.27163		0.385813	0.0808373	0.304975		2.1184e-05	3.09288e-06	0.000542147
ENSG00000062716.12_VMP1	0.000106459	0.000111346	3.89289e-05	5.08755e-05		1.09799	-0.38613	1.48412		2.89566e-06	0.00343619	2.31232e-08			ENSG00000062716.12_VMP1	43.5532	46.0086	14.314	19.319		1.21287	-0.432587	1.64545		0.435657	3.09288e-06	2.31232e-08
ENSG00000062725.9_APPBP2	8.23431e-06	8.97006e-06	8.47804e-06	1.06904e-05		-0.313537	-0.33451	0.0209738		0.00170981	0.00895699	0.851285			ENSG00000062725.9_APPBP2	2.63504	2.89231	2.7218	3.49534		-0.338845	-0.36087	0.0220251		1.76775e-05	8.69382e-05	0.0400341
ENSG00000062822.12_POLD1	4.73005e-06	5.26538e-06	4.90404e-06	2.90914e-06		0.780674	0.753376	0.027298		6.85813e-06	0.00564451	0.692074			ENSG00000062822.12_POLD1	1.44664	1.62346	1.50894	0.85695		0.841001	0.81625	0.0247513		0.517339	0.187	0.0595589
ENSG00000063015.19_SEZ6	6.89277e-07	1.33164e-06	6.2776e-07	5.51225e-07		0.874297	0.187572	0.686725		0.265043	0.716553	0.132709			ENSG00000063015.19_SEZ6	0.183875	0.381958	0.172302	0.144912		0.965195	0.249758	0.715437		0.456701	0.0132799	0.0207459
ENSG00000063046.17_EIF4B	8.22972e-05	9.15251e-05	0.000100428	0.000147886		-0.766876	-0.558323	-0.208553		1.52403e-07	2.16502e-05	0.0386553			ENSG00000063046.17_EIF4B	32.7857	36.8629	40.7862	62.7759		-0.850115	-0.622128	-0.227988		1.52403e-07	3.09288e-06	0.0132244
ENSG00000063127.15_SLC6A16	1.69002e-06	1.57111e-06	2.66782e-06	3.0538e-06		-0.905236	-0.194945	-0.710291		0.00170981	0.417582	0.0715996			ENSG00000063127.15_SLC6A16	0.485417	0.445917	0.792656	0.903675		-0.956506	-0.189109	-0.767398		5.06572e-05	0.00915998	0.458594
ENSG00000063169.10_GLTSCR1	2.53099e-06	2.67085e-06	3.21577e-06	1.41687e-06		0.876313	1.18246	-0.306144		0.00850362	0.0691507	0.983383			ENSG00000063169.10_GLTSCR1	0.743014	0.783889	0.974479	0.396025		0.946945	1.29904	-0.352095		0.517396	0.538659	0.525336
ENSG00000063176.15_SPHK2	5.49232e-06	5.42574e-06	1.11855e-05	6.80238e-06		-0.317395	0.717521	-1.03492		0.0889448	0.02058	0.000955728			ENSG00000063176.15_SPHK2	1.70322	1.69235	3.71219	2.14708		-0.338719	0.789897	-1.12862		0.000352942	0.17634	0.0187853
ENSG00000063177.12_RPL18	0.000242483	0.00023812	0.000230933	0.000305912		-0.348272	-0.40564	0.0573677		0.000468791	0.000207223	0.368427			ENSG00000063177.12_RPL18	109.411	107.237	103.288	141.809		-0.388598	-0.457279	0.0686811		1.52403e-07	3.09288e-06	0.692074
ENSG00000063180.8_CA11	1.82011e-06	2.03965e-06	2.46373e-06	3.40868e-06		-0.820706	-0.468372	-0.352333		0.00613285	0.0601401	0.81581			ENSG00000063180.8_CA11	0.526222	0.599028	0.750708	1.01806		-0.855581	-0.439502	-0.416079		0.000244077	0.000526998	0.299173
ENSG00000063241.7_ISOC2	3.18848e-05	2.42775e-05	4.9289e-05	4.43613e-05		-0.6597	0.151964	-0.811664		1.47831e-05	0.346279	4.50902e-06			ENSG00000063241.7_ISOC2	11.5167	8.56257	18.6061	16.5671		-0.722618	0.167457	-0.890075		1.52403e-07	0.00151861	3.58872e-05
ENSG00000063244.12_U2AF2	2.77935e-05	2.92576e-05	2.15609e-05	2.08651e-05		0.451163	0.0473237	0.40384		0.000100281	0.417582	0.00429118			ENSG00000063244.12_U2AF2	9.93858	10.4766	7.52716	7.24535		0.494513	0.0550495	0.439464		9.30014e-05	0.000831985	0.0149149
ENSG00000063245.14_EPN1	2.89007e-05	2.60801e-05	3.53434e-05	1.87604e-05		0.551235	0.913745	-0.36251		0.00113662	0.00564451	0.786501			ENSG00000063245.14_EPN1	10.3657	9.28521	13.0626	6.45629		0.605817	1.01666	-0.410846		0.00850362	0.380972	1
ENSG00000063322.13_MED29	7.65247e-06	6.96062e-06	8.22389e-06	9.4134e-06		-0.365527	-0.194896	-0.170631		1.47831e-05	0.00895699	0.123589			ENSG00000063322.13_MED29	2.43076	2.19486	2.62754	3.04319		-0.395935	-0.21187	-0.184065		1.75841e-05	8.65386e-05	0.155957
ENSG00000063438.16_AHRR	4.30283e-07	5.20122e-07	5.98728e-07	3.06468e-07		0.632804	0.966161	-0.333357		0.174884	0.766423	0.351144			ENSG00000063438.16_AHRR	0.114194	0.137472	0.169802	0.0802		0.64984	1.08218	-0.43234		0.68291	0.0917597	0.0507947
ENSG00000063515.2_GSC2	0	3.86343e-08	0	0		0	0	0		0.307841	NA	0.260375			ENSG00000063515.2_GSC2	0	0.00966667	0	0		0	0	0		0.307841	NA	0.260375
ENSG00000063587.13_ZNF275	4.77169e-06	4.27962e-06	7.79947e-06	6.48857e-06		-0.519772	0.265476	-0.785249		0.000100281	0.0503243	6.93696e-07			ENSG00000063587.13_ZNF275	1.46004	1.29681	2.48095	2.0342		-0.561442	0.28643	-0.847872		1.77243e-05	0.00193544	0.0157984
ENSG00000063601.16_MTMR1	6.7643e-06	7.62248e-06	8.22344e-06	7.92052e-06		-0.138924	0.0541472	-0.193071		0.0641767	0.771303	0.304764			ENSG00000063601.16_MTMR1	2.12646	2.42147	2.63044	2.52459		-0.150837	0.0592551	-0.210093		4.132e-05	0.00137954	0.32515
ENSG00000063660.8_GPC1	1.31841e-05	1.06646e-05	9.35966e-06	6.08067e-06		0.97161	0.622227	0.349383		1.0211e-05	0.0930896	0.0478654			ENSG00000063660.8_GPC1	4.40333	3.4901	3.04966	1.9015		1.05351	0.681509	0.372006		0.174884	0.159327	0.0170641
ENSG00000063761.15_ADCK1	3.42735e-06	2.78757e-06	3.13627e-06	1.86881e-06		0.733614	0.746928	-0.0133138		0.000369882	0.0358279	0.545073			ENSG00000063761.15_ADCK1	1.0219	0.81925	0.936125	0.532387		0.790061	0.814224	-0.0241637		0.532581	0.276469	0.280043
ENSG00000063854.12_HAGH	5.47425e-05	4.40841e-05	8.90099e-05	8.71894e-05		-0.819254	0.0298115	-0.849065		4.57209e-06	0.582414	1.16772e-05			ENSG00000063854.12_HAGH	20.9097	16.5223	35.7786	34.9104		-0.899384	0.0354404	-0.934824		1.52403e-07	0.000831985	4.65008e-05
ENSG00000063978.15_RNF4	1.46257e-05	1.54197e-05	1.29649e-05	1.41882e-05		0.0824542	-0.130077	0.212532		0.286222	0.202967	0.00268125			ENSG00000063978.15_RNF4	4.91336	5.20574	4.31227	4.75955		0.0881835	-0.142377	0.230561		6.88892e-05	9.96496e-05	0.00578203
ENSG00000064012.21_CASP8	1.80241e-05	1.87628e-05	1.42712e-05	1.37073e-05		0.424245	0.058157	0.366088		2.89566e-06	0.202967	2.74241e-05			ENSG00000064012.21_CASP8	6.17256	6.44635	4.78019	4.57892		0.462506	0.0620583	0.400447		0.00101902	8.69382e-05	0.000211051
ENSG00000064042.17_LIMCH1	1.1895e-05	1.39373e-05	9.11504e-06	1.46188e-05		-0.178651	-0.681508	0.502857		0.265043	5.87648e-05	0.0150404			ENSG00000064042.17_LIMCH1	3.93776	4.69243	2.94784	4.91476		-0.187729	-0.737462	0.549733		2.71128e-05	3.09288e-06	0.00160752
ENSG00000064102.14_INTS13	1.07037e-05	1.04408e-05	1.09524e-05	9.08544e-06		0.218659	0.269618	-0.0509591		0.0353122	0.0804211	0.415			ENSG00000064102.14_INTS13	3.50551	3.40529	3.5901	2.93328		0.236342	0.291513	-0.0551718		0.00343873	0.00122588	0.0825883
ENSG00000064115.10_TM7SF3	5.01746e-05	5.27764e-05	4.23182e-05	5.08876e-05		0.0165722	-0.266035	0.282607		1	0.0358279	0.0193121			ENSG00000064115.10_TM7SF3	18.9667	20.0694	15.7186	19.2644		0.0188691	-0.293465	0.312334		6.09612e-07	3.09288e-06	0.0948657
ENSG00000064195.7_DLX3	1.97138e-08	2.297e-08	0	0		0	0	0		0.0786146	NA	0.0544323			ENSG00000064195.7_DLX3	0.0045	0.00544444	0	0		0	0	0		0.077698	NA	0.053796
ENSG00000064199.6_SPA17	4.05159e-06	3.86435e-06	1.25927e-06	8.67049e-07		2.19057	0.538406	1.65217		6.09612e-07	0.92287	2.74241e-05			ENSG00000064199.6_SPA17	1.22635	1.16715	0.358417	0.234575		2.351	0.611588	1.73941		6.22628e-05	0.0516882	1.17336e-05
ENSG00000064201.15_TSPAN32	9.57509e-07	1.7562e-06	1.26194e-06	1.01276e-06		0.421976	0.317357	0.104618		0.795635	0.771303	0.545073			ENSG00000064201.15_TSPAN32	0.261069	0.514944	0.35901	0.277175		0.485285	0.373229	0.112057		0.0681962	0.0227218	0.107297
ENSG00000064205.10_WISP2	4.3053e-06	4.78978e-06	7.23087e-07	7.91859e-07		2.52177	-0.131075	2.65284		0.000132591	0.766037	0.000176357			ENSG00000064205.10_WISP2	1.32544	1.50821	0.199583	0.21495		2.72059	-0.10701	2.8276		0.00541471	0.0315811	8.07142e-05
ENSG00000064218.4_DMRT3	0	2.43654e-08	0	0		0	0	0		0.502335	NA	0.454186			ENSG00000064218.4_DMRT3	0	0.00597222	0	0		0	0	0		0.502335	NA	0.454186
ENSG00000064225.12_ST3GAL6	1.40783e-05	1.33116e-05	2.32342e-05	5.74512e-05		-2.06869	-1.30609	-0.762604		1.52403e-07	3.09288e-06	0.00162686			ENSG00000064225.12_ST3GAL6	4.72481	4.44583	8.18946	22.0148		-2.26338	-1.42663	-0.836746		1.52403e-07	3.09288e-06	0.00668226
ENSG00000064270.12_ATP2C2	1.06687e-06	9.91205e-07	4.52899e-07	6.80427e-07		0.596782	-0.587251	1.18403		0.207851	0.105219	0.00422725			ENSG00000064270.12_ATP2C2	0.293889	0.275708	0.122188	0.182175		0.644617	-0.576228	1.22085		0.683486	0.00360097	0.000592286
ENSG00000064300.8_NGFR	7.16026e-06	7.7378e-06	8.93424e-06	6.7869e-06		0.134301	0.396593	-0.262292		0.464182	0.380972	0.950179			ENSG00000064300.8_NGFR	2.2655	2.47443	2.90777	2.14085		0.146682	0.44173	-0.295048		0.00303754	0.0083331	0.289849
ENSG00000064309.14_CDON	2.09054e-06	2.05503e-06	3.16609e-06	2.50814e-06		-0.275048	0.336085	-0.611133		0.159891	0.159327	7.6584e-05			ENSG00000064309.14_CDON	0.599986	0.589819	0.937385	0.731888		-0.298968	0.35702	-0.655988		0.000929578	0.0249163	0.122015
ENSG00000064313.11_TAF2	1.097e-05	1.13725e-05	1.09448e-05	1.11537e-05		0.00227068	-0.0272802	0.0295508		0.795635	0.282934	0.391305			ENSG00000064313.11_TAF2	3.59504	3.73487	3.58077	3.65829		0.00262834	-0.0308983	0.0335266		2.19736e-05	3.09288e-06	0.00865845
ENSG00000064393.15_HIPK2	1.72025e-05	1.60633e-05	1.73679e-05	1.51927e-05		0.130658	0.193047	-0.0623898		0.225868	0.202967	0.692074			ENSG00000064393.15_HIPK2	5.86482	5.45303	5.93042	5.1263		0.14261	0.210216	-0.0676058		5.07775e-05	0.00030001	0.783164
ENSG00000064419.13_TNPO3	1.27895e-05	1.17883e-05	1.24959e-05	1.26675e-05		-0.0437779	-0.019677	-0.0241009		0.435657	0.92287	0.391305			ENSG00000064419.13_TNPO3	4.24586	3.88328	4.13652	4.20158		-0.0478277	-0.0225124	-0.0253153		1.76307e-05	8.69382e-05	0.0654881
ENSG00000064489.22_BORCS8-MEF2B	1.8737e-06	1.71681e-06	3.10519e-06	1.35728e-06		0.403473	1.19397	-0.790492		0.244924	0.0804211	0.19996			ENSG00000064489.22_BORCS8-MEF2B	0.536778	0.490847	0.939135	0.385575		0.41423	1.28432	-0.870091		0.456948	0.843103	0.915686
ENSG00000064490.13_RFXANK	1.36931e-05	1.35649e-05	1.27453e-05	1.11599e-05		0.288356	0.191646	0.09671		0.0180558	0.346279	0.573247			ENSG00000064490.13_RFXANK	4.58839	4.54526	4.2495	3.66596		0.317	0.213101	0.103899		0.0019817	0.000600019	0.0719604
ENSG00000064545.14_TMEM161A	8.5566e-06	7.90474e-06	1.00479e-05	9.54147e-06		-0.213202	0.0746091	-0.287811		0.0400161	0.821204	0.0430606			ENSG00000064545.14_TMEM161A	2.74924	2.52133	3.26881	3.08986		-0.229584	0.081224	-0.310808		1.76775e-05	0.000865931	0.596649
ENSG00000064547.13_LPAR2	3.07453e-06	4.08666e-06	1.17216e-06	1.05126e-06		1.76808	0.157044	1.61103		2.89566e-06	0.627738	1.54925e-06			ENSG00000064547.13_LPAR2	0.910736	1.23635	0.326625	0.287438		1.90106	0.184387	1.71667		0.000322569	0.0160358	2.74241e-05
ENSG00000064601.16_CTSA	8.63435e-05	8.10395e-05	4.10928e-05	3.40214e-05		1.29864	0.272442	1.0262		1.52403e-07	0.417582	8.60183e-06			ENSG00000064601.16_CTSA	34.5964	32.3071	15.2992	12.3645		1.43587	0.307252	1.12862		0.0986644	0.00895699	4.65008e-05
ENSG00000064607.16_SUGP2	2.00474e-05	2.19124e-05	1.74732e-05	1.40962e-05		0.573706	0.309841	0.263865		2.89566e-06	0.107202	0.0865373			ENSG00000064607.16_SUGP2	6.95403	7.64089	5.98198	4.72002		0.6286	0.341828	0.286771		0.0110267	0.00714456	0.0262327
ENSG00000064651.13_SLC12A2	3.24602e-05	5.90902e-05	6.28033e-06	5.27266e-06		3.11796	0.252309	2.86566		6.85813e-06	0.496507	4.50902e-06			ENSG00000064651.13_SLC12A2	11.9187	23.1793	1.97148	1.62647		3.43157	0.27753	3.15404		0.000225099	0.00557564	1.72506e-05
ENSG00000064652.10_SNX24	8.26824e-06	8.08284e-06	8.67547e-06	7.534e-06		0.117899	0.203526	-0.0856271		0.225868	0.254303	0.391305			ENSG00000064652.10_SNX24	2.64735	2.57856	2.78758	2.39387		0.126332	0.219667	-0.0933346		0.000353602	0.000194117	0.0379839
ENSG00000064655.18_EYA2	6.08833e-07	8.67393e-07	9.40204e-07	6.89492e-07		0.0983084	0.447441	-0.349132		0.555432	0.338884	0.280311			ENSG00000064655.18_EYA2	0.161833	0.240403	0.259156	0.187838		0.0985575	0.464337	-0.36578		0.773049	0.692132	0.96618
ENSG00000064666.14_CNN2	1.51305e-05	2.00438e-05	7.93339e-06	1.18422e-05		0.570589	-0.577922	1.14851		0.000100281	0.0011289	2.77478e-07			ENSG00000064666.14_CNN2	5.10567	6.94594	2.53345	3.90856		0.624516	-0.625536	1.25005		0.0353122	3.09288e-06	5.89348e-06
ENSG00000064687.12_ABCA7	4.39348e-06	5.22466e-06	3.76214e-06	1.8457e-06		1.38159	1.02738	0.354205		1.06682e-06	0.0111529	0.0115977			ENSG00000064687.12_ABCA7	1.33969	1.61483	1.14997	0.525775		1.49041	1.12908	0.361333		0.00517682	0.22763	0.00770141
ENSG00000064692.18_SNCAIP	4.2057e-06	3.83529e-06	4.75249e-06	4.23587e-06		-0.0752866	0.166024	-0.241311		0.98122	0.417582	0.0948657			ENSG00000064692.18_SNCAIP	1.27635	1.15317	1.45361	1.28736		-0.0837507	0.175226	-0.258977		0.0012087	0.00564451	0.83233
ENSG00000064703.11_DDX20	4.15772e-06	4.43147e-06	4.42861e-06	4.33324e-06		-0.012923	0.0314087	-0.0443317		0.832196	0.582414	0.415			ENSG00000064703.11_DDX20	1.25796	1.34569	1.34678	1.31458		-0.0140594	0.0349191	-0.0489785		3.00557e-05	1.23715e-05	0.0157635
ENSG00000064726.9_BTBD1	2.05045e-05	1.96105e-05	1.66937e-05	1.59675e-05		0.329005	0.0641695	0.264836		0.000289413	0.582414	0.0587785			ENSG00000064726.9_BTBD1	7.11186	6.76825	5.68795	5.40641		0.360276	0.0732367	0.287039		6.22628e-05	8.69382e-05	0.00268125
ENSG00000064763.10_FAR2	3.96249e-06	3.78517e-06	3.75101e-06	3.62242e-06		0.0968071	0.0503259	0.0464812		0.308478	0.674397	0.950179			ENSG00000064763.10_FAR2	1.19482	1.13549	1.12618	1.08466		0.103273	0.0541875	0.0490854		0.000935621	0.00025163	0.01674
ENSG00000064787.13_BCAS1	5.36305e-07	7.5013e-07	5.71873e-07	3.12915e-07		1.03954	0.869922	0.169613		0.057264	0.276469	0.81581			ENSG00000064787.13_BCAS1	0.142069	0.206556	0.153604	0.08085		1.10836	0.925898	0.182459		0.810156	0.290055	0.203328
ENSG00000064835.10_POU1F1	1.13546e-07	1.54086e-07	1.99706e-07	7.56565e-08		0.822711	1.40034	-0.577631		0.414464	0.459406	0.776133			ENSG00000064835.10_POU1F1	0.0278333	0.0402778	0.0513229	0.0186		0.872588	1.4643	-0.591713		0.862371	0.750959	0.792463
ENSG00000064886.13_CHI3L2	5.23156e-07	6.99617e-07	5.97383e-07	4.72291e-07		0.372408	0.338979	0.033429		0.524107	0.409679	1			ENSG00000064886.13_CHI3L2	0.137333	0.188611	0.159344	0.123188		0.40377	0.371287	0.0324837		0.249202	0.0512921	0.289205
ENSG00000064932.15_SBNO2	1.31433e-05	1.1677e-05	7.2144e-06	4.46458e-06		1.47492	0.692355	0.78257		1.52403e-07	0.0691507	0.00162686			ENSG00000064932.15_SBNO2	4.40224	3.85364	2.31308	1.36011		1.6017	0.766091	0.835604		0.000113291	0.159327	0.00325577
ENSG00000064933.17_PMS1	9.24803e-06	9.55744e-06	9.23282e-06	9.24218e-06		0.0248477	-0.00146247	0.0263102		0.94371	0.771303	0.950179			ENSG00000064933.17_PMS1	2.98761	3.09729	2.99029	2.98635		0.026851	0.00190295	0.024948		0.000102674	0.000865931	0.0443192
ENSG00000064961.18_HMG20B	1.62051e-05	1.46765e-05	1.76474e-05	1.55906e-05		-0.0139279	0.178779	-0.192707		0.869119	0.380972	0.28522			ENSG00000064961.18_HMG20B	5.4969	4.93674	6.04545	5.26819		-0.0141362	0.198543	-0.212679		1.52403e-07	0.000600019	0.231598
ENSG00000064989.12_CALCRL	2.00829e-05	2.26312e-05	1.18627e-05	1.47646e-05		0.532565	-0.315711	0.848276		0.0207789	0.159327	0.00192815			ENSG00000064989.12_CALCRL	6.98526	7.98347	3.93195	4.97209		0.590029	-0.338607	0.928636		0.109183	3.09288e-06	0.00029563
ENSG00000064995.16_TAF11	1.02492e-05	9.54903e-06	1.16913e-05	1.11276e-05		-0.168777	0.0712818	-0.240059		0.00613285	0.92287	0.0101454			ENSG00000064995.16_TAF11	3.33838	3.09024	3.84836	3.6495		-0.183192	0.0765467	-0.259738		1.52403e-07	8.69382e-05	0.734804
ENSG00000064999.13_ANKS1A	6.72627e-06	6.11335e-06	6.60393e-06	1.08101e-05		-0.751781	-0.710986	-0.0407944		2.95662e-05	3.71146e-05	0.32515			ENSG00000064999.13_ANKS1A	2.12638	1.90882	2.07267	3.54071		-0.811402	-0.772552	-0.0388499		1.52403e-07	3.09288e-06	0.203933
ENSG00000065000.15_AP3D1	2.45559e-05	2.22669e-05	1.8198e-05	1.26546e-05		0.887548	0.524114	0.363434		1.52403e-07	0.00201347	0.00578203			ENSG00000065000.15_AP3D1	8.65319	7.77264	6.27897	4.19653		0.968699	0.581332	0.387367		0.532749	0.0514901	0.0210311
ENSG00000065029.14_ZNF76	8.49282e-06	8.90034e-06	1.01683e-05	8.82305e-06		-0.0208295	0.204729	-0.225559		0.265043	0.722343	0.346371			ENSG00000065029.14_ZNF76	2.73228	2.86739	3.32353	2.83679		-0.0189171	0.228459	-0.247376		1.76775e-05	0.0160657	0.750837
ENSG00000065054.13_SLC9A3R2	3.28562e-05	2.82888e-05	6.66176e-05	5.83589e-05		-0.932716	0.190952	-1.12367		4.57209e-06	1	2.0834e-05			ENSG00000065054.13_SLC9A3R2	11.9787	10.1357	26.1405	22.4229		-1.01999	0.221314	-1.2413		1.52403e-07	0.00714456	0.000363589
ENSG00000065057.7_NTHL1	1.07483e-05	1.01313e-05	2.64971e-05	2.35031e-05		-1.17076	0.172983	-1.34374		2.89566e-06	0.346279	2.77478e-07			ENSG00000065057.7_NTHL1	3.52397	3.31633	9.42404	8.26644		-1.2732	0.18908	-1.46229		1.76775e-05	0.0011289	2.08628e-05
ENSG00000065060.16_UHRF1BP1	5.57545e-06	5.08514e-06	4.91742e-06	4.3146e-06		0.304988	0.188676	0.116312		0.000738849	0.0299608	0.0948657			ENSG00000065060.16_UHRF1BP1	1.72492	1.56299	1.50444	1.30834		0.329433	0.201489	0.127943		0.00182476	0.000207223	0.00229848
ENSG00000065135.10_GNAI3	4.13101e-06	4.14405e-06	3.86351e-06	3.23509e-06		0.354966	0.256108	0.0988585		0.000132591	0.0299608	0.346371			ENSG00000065135.10_GNAI3	1.24983	1.25206	1.16365	0.958663		0.383923	0.279557	0.104366		0.00197605	8.65386e-05	0.000229762
ENSG00000065150.18_IPO5	2.72654e-05	3.11133e-05	3.31343e-05	3.88022e-05		-0.410697	-0.227814	-0.182883		0.000173282	0.00442901	0.0150404			ENSG00000065150.18_IPO5	9.70908	11.228	11.9974	14.286		-0.448542	-0.251882	-0.19666		1.52403e-07	3.09288e-06	0.368427
ENSG00000065154.11_OAT	1.02207e-05	1.10206e-05	2.69156e-05	9.68289e-05		-3.18857	-1.84699	-1.34157		1.52403e-07	6.18576e-06	0.00268125			ENSG00000065154.11_OAT	3.34462	3.66042	9.72097	39.3389		-3.48949	-2.01678	-1.47271		1.77243e-05	3.09288e-06	0.0104235
ENSG00000065183.15_WDR3	7.39696e-06	6.49216e-06	9.73986e-06	1.29017e-05		-0.893611	-0.405593	-0.488018		6.09612e-07	0.0137695	0.00314635			ENSG00000065183.15_WDR3	2.35057	2.03819	3.17159	4.29015		-0.967213	-0.43582	-0.531393		1.52403e-07	3.09288e-06	0.127466
ENSG00000065243.19_PKN2	1.43768e-05	1.54083e-05	1.61182e-05	1.90842e-05		-0.357788	-0.243687	-0.114101		0.000132591	0.0930896	0.215376			ENSG00000065243.19_PKN2	4.82311	5.20207	5.47405	6.57051		-0.39045	-0.263397	-0.127053		1.52403e-07	3.09288e-06	0.484767
ENSG00000065268.10_WDR18	1.26705e-05	1.1941e-05	1.44971e-05	1.09812e-05		0.164303	0.400734	-0.236431		0.0353122	0.00895699	0.19996			ENSG00000065268.10_WDR18	4.20218	3.94747	4.87225	3.60911		0.175094	0.432944	-0.25785		4.09964e-05	0.00564451	0.86552
ENSG00000065308.4_TRAM2	8.3957e-06	8.08707e-06	7.10595e-06	7.57265e-06		0.122089	-0.0917709	0.21386		0.286222	0.456151	0.0865373			ENSG00000065308.4_TRAM2	2.68885	2.58374	2.2447	2.40568		0.132068	-0.0999204	0.231989		0.000462613	6.18576e-06	0.00398141
ENSG00000065320.8_NTN1	2.35323e-06	2.06628e-06	3.79915e-06	2.91828e-06		-0.401233	0.380559	-0.781792		0.0452208	0.254303	0.00268125			ENSG00000065320.8_NTN1	0.682819	0.595792	1.14431	0.858825		-0.425859	0.414045	-0.839904		3.04806e-07	0.0408887	0.304764
ENSG00000065325.12_GLP2R	5.97052e-07	4.10813e-07	7.41943e-07	1.94461e-06		-1.94818	-1.3901	-0.558076		6.09612e-07	1.23715e-05	0.0787915			ENSG00000065325.12_GLP2R	0.159056	0.107	0.198469	0.555937		-2.0632	-1.48601	-0.577184		1.73062e-05	8.49541e-05	0.865162
ENSG00000065328.16_MCM10	7.21132e-07	8.47875e-07	1.05117e-06	3.05707e-07		1.35963	1.78177	-0.422141		0.0156402	0.00442901	0.123589			ENSG00000065328.16_MCM10	0.194431	0.233403	0.290302	0.078575		1.44491	1.88541	-0.440506		0.325193	0.37216	1
ENSG00000065357.19_DGKA	8.02736e-06	1.24705e-05	5.18019e-06	5.93858e-06		0.787286	-0.197113	0.984399		0.00995541	0.202967	0.0011455			ENSG00000065357.19_DGKA	2.58383	4.17111	1.61058	1.85512		0.864428	-0.203933	1.06836		0.79198	0.0011289	0.0014947
ENSG00000065361.14_ERBB3	4.81396e-05	5.12613e-05	5.6982e-05	5.45617e-05		-0.134631	0.0626182	-0.197249		0.159891	0.974236	0.464769			ENSG00000065361.14_ERBB3	18.1511	19.5084	21.9418	20.8125		-0.144441	0.0762328	-0.220674		1.52403e-07	0.00013918	0.248642
ENSG00000065371.17_ROPN1	3.63458e-08	2.25799e-08	8.00885e-08	4.70957e-08		-0.676696	0.766001	-1.4427		0.314185	0.592342	1			ENSG00000065371.17_ROPN1	0.00872222	0.00536111	0.020125	0.011075		-0.653318	0.861682	-1.515		0.252245	0.338811	0.875428
ENSG00000065413.18_ANKRD44	1.26052e-05	1.50567e-05	9.95465e-06	1.46514e-05		-0.0831419	-0.557599	0.474458		0.0717382	0.00343619	0.0715996			ENSG00000065413.18_ANKRD44	4.19971	5.11485	3.24794	4.9279		-0.081486	-0.601449	0.519963		5.57795e-05	3.09288e-06	0.00429118
ENSG00000065427.14_KARS	3.17801e-05	3.07814e-05	3.04406e-05	3.46204e-05		-0.146349	-0.185624	0.0392751		0.0889448	0.02058	0.631508			ENSG00000065427.14_KARS	11.4826	11.0812	10.9341	12.6027		-0.159716	-0.204889	0.045173		1.52403e-07	3.09288e-06	0.15001
ENSG00000065457.10_ADAT1	1.28737e-05	1.45587e-05	9.88299e-06	1.11134e-05		0.303584	-0.169275	0.47286		0.00435293	0.122911	1.54925e-06			ENSG00000065457.10_ADAT1	4.27842	4.89204	3.20493	3.64938		0.329344	-0.187358	0.516702		0.000919447	3.09288e-06	3.21412e-06
ENSG00000065485.19_PDIA5	2.51155e-05	2.19397e-05	3.59259e-05	5.31815e-05		-1.17657	-0.5659	-0.61067		1.52403e-07	3.71146e-05	5.99122e-05			ENSG00000065485.19_PDIA5	8.86658	7.65861	13.1384	20.2113		-1.29049	-0.621375	-0.669117		1.52403e-07	3.09288e-06	0.00192815
ENSG00000065491.8_TBC1D22B	2.63474e-06	2.62982e-06	1.92014e-06	1.51981e-06		0.79242	0.337321	0.455098		1.47831e-05	0.0299608	0.00044489			ENSG00000065491.8_TBC1D22B	0.769153	0.767736	0.546729	0.4258		0.851765	0.36065	0.491115		0.337066	0.00137522	4.79582e-05
ENSG00000065518.7_NDUFB4	7.33324e-05	6.59074e-05	7.18366e-05	7.37049e-05		-0.0822605	-0.0370411	-0.0452194		0.654352	0.627738	0.75461			ENSG00000065518.7_NDUFB4	28.9003	25.7272	28.3035	28.973		-0.0850801	-0.0337276	-0.0513525		1.52403e-07	3.09288e-06	0.346371
ENSG00000065526.10_SPEN	1.49011e-05	1.69228e-05	1.60429e-05	1.50766e-05		0.0777997	0.0896218	-0.0118221		0.759494	0.92287	0.983383			ENSG00000065526.10_SPEN	5.01601	5.75799	5.44608	5.09172		0.0813276	0.0970646	-0.015737		4.09964e-05	0.00151861	0.346371
ENSG00000065534.18_MYLK	4.56665e-05	4.34433e-05	4.23307e-05	5.73175e-05		-0.363392	-0.437271	0.0738787		0.00170981	0.00264751	0.917057			ENSG00000065534.18_MYLK	17.1096	16.2022	15.7283	21.9711		-0.399571	-0.482241	0.0826708		1.52403e-07	3.09288e-06	0.884076
ENSG00000065548.17_ZC3H15	2.48879e-05	2.65502e-05	2.60176e-05	2.86961e-05		-0.158018	-0.141365	-0.0166529		0.0310676	0.22763	0.602069			ENSG00000065548.17_ZC3H15	8.7869	9.426	9.23389	10.2608		-0.172182	-0.152133	-0.0200489		1.52403e-07	3.09288e-06	0.75461
ENSG00000065559.14_MAP2K4	1.18466e-05	1.1174e-05	1.3076e-05	1.96179e-05		-0.769242	-0.585247	-0.183994		1.52403e-07	3.71146e-05	0.0193121			ENSG00000065559.14_MAP2K4	3.90894	3.66501	4.35859	6.77166		-0.838463	-0.635647	-0.202815		1.77243e-05	8.69382e-05	0.734832
ENSG00000065600.12_TMEM206	2.49403e-06	2.59169e-06	1.81042e-06	1.6665e-06		0.609628	0.119503	0.490126		2.95662e-05	0.380972	0.00162686			ENSG00000065600.12_TMEM206	0.725306	0.755194	0.515813	0.470137		0.65493	0.133764	0.521166		0.791868	8.45614e-05	1.55402e-05
ENSG00000065609.14_SNAP91	1.58143e-08	1.41326e-08	0	4.43753e-08		-1.56735	#NUM!	0		0.1934	0.0080754	0.0923138			ENSG00000065609.14_SNAP91	0.00363889	0.00325	0	0.01065		-1.62851	#NUM!	0		0.0822244	0.00794341	0.0922101
ENSG00000065613.13_SLK	1.3552e-05	1.53575e-05	1.35037e-05	1.52454e-05		-0.0768315	-0.175017	0.0981858		0.174884	0.0168995	0.158429			ENSG00000065613.13_SLK	4.52311	5.18128	4.50179	5.14013		-0.0831661	-0.191304	0.108138		1.52403e-07	3.09288e-06	0.0115977
ENSG00000065615.13_CYB5R4	5.90774e-06	4.67732e-06	5.94483e-06	7.02982e-06		-0.409529	-0.241852	-0.167677		0.00850362	0.456151	0.851285			ENSG00000065615.13_CYB5R4	1.84526	1.42992	1.87264	2.21914		-0.438425	-0.244929	-0.193496		1.76775e-05	0.000417635	0.156096
ENSG00000065618.18_COL17A1	5.56202e-07	4.53657e-07	1.79371e-07	1.84512e-07		1.45236	-0.0407678	1.49313		0.00582824	0.866965	0.00418485			ENSG00000065618.18_COL17A1	0.146236	0.119028	0.0450521	0.0468625		1.50092	-0.0568401	1.55776		0.11806	0.0242431	6.32606e-05
ENSG00000065621.14_GSTO2	1.82798e-06	2.97583e-06	4.15768e-06	3.04119e-06		-0.340459	0.451141	-0.791599		0.174884	0.417582	0.0478654			ENSG00000065621.14_GSTO2	0.522194	0.878903	1.27122	0.901425		-0.363722	0.495933	-0.859655		0.00101739	0.0477868	0.31944
ENSG00000065665.20_SEC61A2	4.13974e-06	4.29584e-06	4.76787e-06	5.08985e-06		-0.271134	-0.0942774	-0.176857		0.0272539	0.771303	0.134493			ENSG00000065665.20_SEC61A2	1.25151	1.30578	1.46002	1.56509		-0.291627	-0.100254	-0.191372		2.89566e-06	0.000194117	0.471631
ENSG00000065675.14_PRKCQ	6.21581e-07	1.31545e-06	5.15714e-07	6.91608e-07		0.485823	-0.423384	0.909207		0.759494	0.0591359	0.304764			ENSG00000065675.14_PRKCQ	0.164944	0.380556	0.13425	0.1837		0.570228	-0.45243	1.02266		0.0272056	0.000129373	0.00389695
ENSG00000065717.14_TLE2	3.20337e-06	3.37971e-06	6.39283e-06	4.90436e-06		-0.575304	0.382389	-0.957693		0.000225099	0.821204	0.0101454			ENSG00000065717.14_TLE2	0.949861	1.00785	2.02605	1.50371		-0.619363	0.430143	-1.04951		1.76775e-05	0.180194	0.408879
ENSG00000065802.11_ASB1	8.10912e-06	9.05848e-06	6.26526e-06	7.14194e-06		0.2653	-0.188941	0.454241		0.14585	0.140237	0.0101454			ENSG00000065802.11_ASB1	2.59017	2.92899	1.97295	2.2593		0.288571	-0.195523	0.484094		0.0083542	0.00173064	0.000957458
ENSG00000065809.13_FAM107B	5.20306e-05	5.48536e-05	5.16871e-05	4.92178e-05		0.118798	0.0706254	0.0481728		0.308478	0.456151	0.692074			ENSG00000065809.13_FAM107B	19.7372	20.9361	19.5695	18.5709		0.131038	0.0755618	0.0554763		1.06682e-06	6.18576e-06	0.917057
ENSG00000065833.8_ME1	7.57663e-06	6.97998e-06	1.70861e-05	3.89043e-06		0.903671	2.13482	-1.23115		0.00170981	5.87648e-05	0.0478654			ENSG00000065833.8_ME1	2.41696	2.21279	6.2791	1.18001		0.972132	2.41176	-1.43962		0.207851	0.262176	0.983383
ENSG00000065882.15_TBC1D1	2.34334e-05	2.63981e-05	2.28796e-05	2.19159e-05		0.185079	0.0620826	0.122997		0.0889448	0.87176	0.1038			ENSG00000065882.15_TBC1D1	8.23139	9.36357	8.03066	7.64119		0.203293	0.071721	0.131572		2.19167e-05	0.000429911	0.0719287
ENSG00000065883.14_CDK13	1.60294e-05	1.85057e-05	1.82353e-05	2.03344e-05		-0.235854	-0.157185	-0.0786692		0.00251968	0.180194	0.28522			ENSG00000065883.14_CDK13	5.4306	6.35192	6.25121	7.03881		-0.256757	-0.171197	-0.0855596		1.76775e-05	3.09288e-06	0.81585
ENSG00000065911.11_MTHFD2	5.20502e-06	5.20672e-06	2.38381e-06	3.33009e-06		0.644578	-0.48229	1.12687		0.00170981	0.0804211	9.73487e-05			ENSG00000065911.11_MTHFD2	1.61074	1.60711	0.699344	0.993287		0.695813	-0.50621	1.20202		0.810462	0.000169511	1.42707e-05
ENSG00000065923.9_SLC9A7	5.17844e-06	5.11085e-06	5.91602e-06	7.69274e-06		-0.580426	-0.378871	-0.201555		4.09964e-05	0.00564451	0.631508			ENSG00000065923.9_SLC9A7	1.59825	1.5719	1.8465	2.44664		-0.626248	-0.406007	-0.220241		1.52403e-07	8.69382e-05	0.107611
ENSG00000065970.8_FOXJ2	3.67372e-06	3.57394e-06	3.05403e-06	2.54231e-06		0.511376	0.264577	0.2468		7.5287e-05	0.0358279	0.0101454			ENSG00000065970.8_FOXJ2	1.09983	1.06731	0.900615	0.739925		0.550341	0.283531	0.26681		0.194986	0.00343619	0.00672344
ENSG00000065978.18_YBX1	0.000127278	0.000122951	9.60699e-05	0.00011669		0.100573	-0.280521	0.381093		0.159891	0.00201347	0.000955728			ENSG00000065978.18_YBX1	53.1977	51.1766	38.8239	48.236		0.113583	-0.313165	0.426748		1.52403e-07	3.09288e-06	0.0530969
ENSG00000065989.15_PDE4A	2.03745e-06	1.86785e-06	1.41725e-06	6.59479e-07		1.56603	1.1037	0.462338		1.52403e-07	0.000600019	0.00314635			ENSG00000065989.15_PDE4A	0.583528	0.530833	0.397917	0.174638		1.67378	1.1881	0.485679		2.18034e-05	0.48798	0.0132165
ENSG00000066027.11_PPP2R5A	2.07227e-05	1.98127e-05	2.0922e-05	1.87732e-05		0.110507	0.156348	-0.0458402		0.0889448	0.0930896	0.573247			ENSG00000066027.11_PPP2R5A	7.18983	6.8364	7.25495	6.45115		0.1205	0.169409	-0.0489092		1.52403e-07	8.69382e-05	0.244304
ENSG00000066032.18_CTNNA2	9.61934e-07	8.59362e-07	2.14219e-07	8.53903e-08		3.41475	1.32694	2.08781		0.0182403	0.0699177	0.00331854			ENSG00000066032.18_CTNNA2	0.272917	0.247319	0.0591771	0.02065		3.65495	1.5189	2.13606		0.0503297	0.0694207	0.00331473
ENSG00000066044.14_ELAVL1	1.08611e-05	1.00195e-05	1.08309e-05	9.72139e-06		0.102935	0.15592	-0.0529847		0.190867	0.821204	0.346371			ENSG00000066044.14_ELAVL1	3.56037	3.26235	3.56826	3.15166		0.114234	0.179108	-0.0648734		3.04806e-07	0.000600019	0.0514686
ENSG00000066056.13_TIE1	6.74758e-06	6.80518e-06	5.75193e-06	5.75332e-06		0.23612	-0.000349642	0.23647		0.244924	0.87176	0.304764			ENSG00000066056.13_TIE1	2.12692	2.1596	1.79366	1.7858		0.263234	0.00633291	0.256901		0.00723716	0.0011289	0.0595589
ENSG00000066084.12_DIP2B	1.13342e-05	1.19224e-05	1.33572e-05	1.35505e-05		-0.220696	-0.0207269	-0.19997		0.00435293	0.974236	0.0193121			ENSG00000066084.12_DIP2B	3.72768	3.93196	4.44533	4.52152		-0.239533	-0.0245178	-0.215015		1.77243e-05	8.69382e-05	0.671949
ENSG00000066117.14_SMARCD1	1.28719e-05	1.44394e-05	8.45712e-06	9.77187e-06		0.482792	-0.208468	0.691261		0.000100281	0.122911	1.16772e-05			ENSG00000066117.14_SMARCD1	4.27922	4.84976	2.71323	3.17361		0.524329	-0.226115	0.750444		0.0400161	5.87648e-05	2.74241e-05
ENSG00000066135.12_KDM4A	1.21685e-05	1.27377e-05	1.40511e-05	1.26647e-05		-0.0243073	0.149864	-0.174172		0.408141	0.417582	0.113367			ENSG00000066135.12_KDM4A	4.02937	4.22779	4.7054	4.20336		-0.0258971	0.162772	-0.188669		1.06682e-06	1.23715e-05	1
ENSG00000066136.20_NFYC	1.41408e-05	1.50791e-05	1.67879e-05	1.78374e-05		-0.287952	-0.0874817	-0.20047		0.00113662	0.159327	0.19996			ENSG00000066136.20_NFYC	4.73685	5.08772	5.71685	6.10101		-0.312655	-0.0938272	-0.218827		1.52403e-07	0.000221124	0.723117
ENSG00000066185.12_ZMYND12	2.30122e-06	1.53707e-06	5.4231e-06	4.45087e-06		-1.21362	0.285029	-1.49865		7.5287e-05	0.456151	6.28951e-06			ENSG00000066185.12_ZMYND12	0.668083	0.432736	1.69117	1.35926		-1.30425	0.315195	-1.61944		2.19167e-05	0.0111529	0.000127094
ENSG00000066230.10_SLC9A3	8.63011e-08	7.0369e-08	5.49618e-08	9.13912e-08		-0.222396	-0.733625	0.511229		0.425307	0.0150634	0.0408701			ENSG00000066230.10_SLC9A3	0.0206944	0.0168333	0.0139271	0.0216125		-0.203907	-0.633973	0.430066		0.0346243	0.00270542	0.0236587
ENSG00000066248.14_NGEF	1.03359e-05	9.80648e-06	1.0309e-05	9.47627e-06		0.087842	0.121512	-0.0336703		0.795635	0.821204	0.950179			ENSG00000066248.14_NGEF	3.37828	3.19456	3.36682	3.07335		0.0967033	0.131576	-0.0348724		0.00318698	0.00442901	0.340789
ENSG00000066279.17_ASPM	1.17605e-06	2.395e-06	2.76944e-06	9.80734e-07		0.864413	1.49766	-0.633248		0.057264	0.00895699	0.113367			ENSG00000066279.17_ASPM	0.325181	0.725403	0.82776	0.266875		0.976955	1.63305	-0.656095		0.124444	0.894935	0.329791
ENSG00000066294.14_CD84	6.79625e-06	7.70192e-06	4.84959e-06	7.42137e-06		-0.0338875	-0.613822	0.579935		0.286222	0.0111529	0.0649382			ENSG00000066294.14_CD84	2.14196	2.47986	1.49858	2.356		-0.0278786	-0.65274	0.624862		0.000225099	8.69382e-05	0.000151098
ENSG00000066322.14_ELOVL1	2.44166e-05	2.33062e-05	1.47299e-05	1.0401e-05		1.19796	0.502026	0.695935		1.52403e-07	0.00442901	0.00136748			ENSG00000066322.14_ELOVL1	8.62557	8.19701	4.95816	3.39395		1.30936	0.546838	0.762524		0.0684231	0.00343619	3.58872e-05
ENSG00000066336.11_SPI1	8.07976e-06	7.10393e-06	6.07931e-06	3.78465e-06		1.00429	0.683746	0.320544		1.0211e-05	0.313618	0.00367994			ENSG00000066336.11_SPI1	2.58301	2.25022	1.94494	1.13776		1.08679	0.773524	0.313266		0.0309142	0.02058	0.00283731
ENSG00000066379.14_ZNRD1	8.95412e-06	8.35976e-06	1.07383e-05	8.06957e-06		0.101365	0.412196	-0.310831		0.207851	0.107202	0.134493			ENSG00000066379.14_ZNRD1	2.88578	2.68064	3.51959	2.57859		0.110168	0.448828	-0.33866		1.47831e-05	0.00240644	0.783117
ENSG00000066382.16_MPPED2	9.36677e-07	1.10353e-06	6.36737e-07	1.168e-06		-0.195326	-0.875273	0.679948		0.72386	0.0925892	0.0944545			ENSG00000066382.16_MPPED2	0.256222	0.306014	0.17149	0.325462		-0.211315	-0.92437	0.713055		0.0368797	0.000530856	0.00368764
ENSG00000066405.12_CLDN18	6.95095e-07	9.52404e-07	4.54427e-07	3.35722e-07		1.29494	0.436784	0.858156		0.00113662	0.254303	0.021805			ENSG00000066405.12_CLDN18	0.185653	0.260389	0.118625	0.0853125		1.38635	0.475579	0.91077		0.178481	0.00906175	0.00127939
ENSG00000066422.4_ZBTB11	8.81542e-06	9.77384e-06	9.09267e-06	8.24542e-06		0.172804	0.141112	0.0316924		0.0452208	0.0930896	0.884076			ENSG00000066422.4_ZBTB11	2.83364	3.17003	2.92854	2.63632		0.187316	0.151654	0.0356615		4.09964e-05	6.18576e-06	0.0149037
ENSG00000066427.21_ATXN3	1.10121e-05	1.34085e-05	1.38143e-05	1.67181e-05		-0.453312	-0.275249	-0.178063		0.000225099	0.00564451	0.0478654			ENSG00000066427.21_ATXN3	3.60817	4.48204	4.61594	5.68431		-0.490809	-0.300362	-0.190447		1.52403e-07	3.09288e-06	0.661522
ENSG00000066455.12_GOLGA5	2.23466e-05	2.02485e-05	2.25498e-05	2.05713e-05		0.0500519	0.132479	-0.0824271		0.524107	0.122911	0.171503			ENSG00000066455.12_GOLGA5	7.80578	7.00511	7.89528	7.12965		0.0547551	0.147159	-0.0924043		3.04806e-07	3.09288e-06	0.421152
ENSG00000066468.22_FGFR2	4.87452e-05	6.98389e-05	3.06267e-05	2.43887e-05		1.28162	0.328574	0.95305		0.000590714	0.22763	0.00192815			ENSG00000066468.22_FGFR2	18.532	27.5948	11.0534	8.59606		1.42386	0.362742	1.06112		0.207851	0.00714456	0.000794444
ENSG00000066557.5_LRRC40	7.98176e-06	8.40734e-06	1.18773e-05	1.17853e-05		-0.524247	0.0112206	-0.535467		4.09964e-05	0.627738	0.0011455			ENSG00000066557.5_LRRC40	2.54706	2.69436	3.93251	3.8875		-0.568886	0.0166079	-0.585494		1.52403e-07	3.09288e-06	0.0149037
ENSG00000066583.11_ISOC1	2.32602e-05	2.09755e-05	3.15843e-05	2.51281e-05		-0.18409	0.329909	-0.513998		0.0400161	0.0137695	0.000542147			ENSG00000066583.11_ISOC1	8.15953	7.28618	11.4144	8.87249		-0.200205	0.363439	-0.563643		1.52403e-07	0.00030001	0.00770141
ENSG00000066629.16_EML1	4.78539e-06	4.7439e-06	4.90474e-06	7.96677e-06		-0.741626	-0.699817	-0.0418088		0.000100281	0.00013918	0.32515			ENSG00000066629.16_EML1	1.46568	1.47039	1.50342	2.54499		-0.793772	-0.759414	-0.0343588		9.25904e-05	3.09288e-06	0.581922
ENSG00000066651.18_TRMT11	2.41239e-05	2.71002e-05	2.25476e-05	2.16589e-05		0.24186	0.0580148	0.183845		0.057264	0.538659	0.146098			ENSG00000066651.18_TRMT11	8.50008	9.65318	7.87643	7.55009		0.265664	0.061048	0.204616		1.47831e-05	2.16502e-05	0.0386553
ENSG00000066654.13_THUMPD1	2.04831e-05	2.60837e-05	1.88659e-05	2.0566e-05		0.179044	-0.124474	0.303518		0.94371	0.456151	0.573247			ENSG00000066654.13_THUMPD1	7.10896	9.32671	6.4905	7.12854		0.205152	-0.135277	0.340428		4.09964e-05	3.09288e-06	0.0170641
ENSG00000066697.14_MSANTD3	7.46453e-06	6.48408e-06	5.49634e-06	4.81746e-06		0.533778	0.190199	0.343579		0.000173282	0.140237	0.0193121			ENSG00000066697.14_MSANTD3	2.37183	2.03315	1.69822	1.47376		0.579633	0.204518	0.375115		0.221406	0.000604144	0.000179019
ENSG00000066735.14_KIF26A	7.18447e-07	6.91742e-07	6.6857e-07	5.09984e-07		0.467365	0.390627	0.0767388		0.0452208	0.254303	0.723117			ENSG00000066735.14_KIF26A	0.191944	0.183361	0.17749	0.132762		0.499218	0.418887	0.0803313		0.194495	0.0225683	0.0259828
ENSG00000066739.11_ATG2B	1.45885e-05	1.4389e-05	1.56169e-05	1.79617e-05		-0.309996	-0.201817	-0.108179		7.5287e-05	0.202967	0.28522			ENSG00000066739.11_ATG2B	4.90208	4.8296	5.28026	6.14675		-0.337135	-0.219215	-0.11792		1.77243e-05	3.09288e-06	0.385274
ENSG00000066777.8_ARFGEF1	1.90568e-05	2.11737e-05	1.76513e-05	1.64767e-05		0.287859	0.0993493	0.18851		4.57209e-06	0.346279	0.03095			ENSG00000066777.8_ARFGEF1	6.55668	7.35258	6.0351	5.59497		0.313842	0.109247	0.204595		1.06682e-06	2.16502e-05	0.0715996
ENSG00000066813.14_ACSM2B	0.00014526	0.000140114	0.000294278	0.000445664		-1.6431	-0.598778	-1.04432		3.04806e-07	9.27865e-05	0.000122877			ENSG00000066813.14_ACSM2B	62.7537	60.243	136.206	217.563		-1.82282	-0.675649	-1.14717		1.52403e-07	3.09288e-06	6.28951e-06
ENSG00000066827.15_ZFAT	2.88659e-06	2.73063e-06	3.61455e-06	3.40203e-06		-0.276537	0.0874223	-0.363959		0.0272539	0.627738	0.0715996			ENSG00000066827.15_ZFAT	0.849778	0.801625	1.08351	1.01366		-0.295885	0.0961356	-0.392021		0.000166671	0.001527	0.766799
ENSG00000066855.15_MTFR1	1.92109e-05	1.88332e-05	2.44398e-05	2.17759e-05		-0.195058	0.1665	-0.361558		0.0135003	0.0358279	0.00367994			ENSG00000066855.15_MTFR1	6.62044	6.49004	8.61577	7.58519		-0.210536	0.183795	-0.394331		1.52403e-07	0.00013918	0.0649382
ENSG00000066923.17_STAG3	4.26103e-06	4.53319e-06	7.30148e-06	5.48033e-06		-0.317706	0.413927	-0.731634		0.0156402	0.417582	0.0276027			ENSG00000066923.17_STAG3	1.29257	1.3834	2.33395	1.69519		-0.341382	0.461328	-0.802709		5.07775e-05	0.000865931	0.168778
ENSG00000066926.10_FECH	1.16988e-05	9.94896e-06	1.51988e-05	1.93834e-05		-0.840602	-0.350859	-0.489743		3.04806e-07	0.00343619	0.000122877			ENSG00000066926.10_FECH	3.857	3.24069	5.12073	6.68603		-0.913798	-0.384799	-0.528999		1.77243e-05	3.09288e-06	0.112359
ENSG00000066933.15_MYO9A	6.89726e-06	8.92903e-06	8.99227e-06	1.40022e-05		-0.823334	-0.6389	-0.184434		1.52403e-07	0.00013918	0.231598			ENSG00000066933.15_MYO9A	2.17482	2.87888	2.90739	4.68746		-0.891469	-0.689085	-0.202384		1.52403e-07	3.09288e-06	0.581964
ENSG00000067048.16_DDX3Y	1.4089e-05	2.09723e-05	1.76169e-05	2.45046e-05		-0.48317	-0.476092	-0.00707812		0.0414665	0.107202	0.882198			ENSG00000067048.16_DDX3Y	4.98769	7.44562	6.13673	8.91793		-0.520568	-0.539238	0.0186697		0.0199828	0.0804211	0.750837
ENSG00000067057.16_PFKP	1.02436e-05	1.13365e-05	2.15979e-06	2.05134e-06		2.39506	0.0743215	2.32074		1.52403e-07	0.771303	9.24928e-08			ENSG00000067057.16_PFKP	3.35487	3.74283	0.626531	0.5889		2.59126	0.0893638	2.50189		3.04806e-07	0.0121252	5.33043e-06
ENSG00000067064.10_IDI1	2.68031e-05	3.27552e-05	5.45976e-05	3.01515e-05		-0.0179287	0.856607	-0.874536		0.58762	0.140237	0.0478654			ENSG00000067064.10_IDI1	9.52986	11.995	21.7516	10.8527		-0.012046	1.00307	-1.01512		2.1184e-05	0.00714456	0.0649382
ENSG00000067066.16_SP100	5.55604e-05	5.7329e-05	4.36972e-05	4.86201e-05		0.215286	-0.154011	0.369296		0.0717382	0.180194	0.00162686			ENSG00000067066.16_SP100	21.2625	21.9576	16.2755	18.3161		0.23859	-0.170408	0.408997		3.04806e-07	3.09288e-06	0.021805
ENSG00000067082.14_KLF6	3.94991e-05	3.58962e-05	1.40965e-05	2.91083e-05		0.373042	-1.04609	1.41914		0.0353122	0.00030001	4.62464e-08			ENSG00000067082.14_KLF6	14.6253	13.1435	4.73524	10.5162		0.400846	-1.15111	1.55195		0.0200337	2.16502e-05	5.33043e-06
ENSG00000067113.16_PLPP1	4.1861e-05	4.20372e-05	2.22426e-05	2.73852e-05		0.615245	-0.300069	0.915315		0.000468791	0.0503243	4.50902e-06			ENSG00000067113.16_PLPP1	15.575	15.6812	7.77863	9.75994		0.679198	-0.327357	1.00655		0.0369831	3.09288e-06	2.29285e-05
ENSG00000067141.16_NEO1	1.13158e-05	1.44827e-05	7.52633e-06	8.24963e-06		0.644882	-0.132383	0.777264		0.000100281	0.417582	3.58872e-05			ENSG00000067141.16_NEO1	3.71733	4.87303	2.39439	2.64104		0.701614	-0.141449	0.843063		0.442935	0.00030001	5.99122e-05
ENSG00000067167.7_TRAM1	0.00011116	0.000106559	7.65793e-05	7.94861e-05		0.453693	-0.0537489	0.507442		0.00113662	0.722343	0.00162686			ENSG00000067167.7_TRAM1	45.9138	43.7208	30.2844	31.5006		0.508675	-0.0568068	0.565482		0.000590714	8.69382e-05	0.0719604
ENSG00000067177.14_PHKA1	1.38764e-06	1.33751e-06	1.42257e-06	2.35556e-06		-0.789737	-0.727567	-0.0621705		0.000468791	0.000600019	0.304764			ENSG00000067177.14_PHKA1	0.386722	0.375625	0.396635	0.682925		-0.841279	-0.783914	-0.0573653		6.12589e-05	8.65386e-05	0.309144
ENSG00000067182.7_TNFRSF1A	5.16467e-05	5.33283e-05	3.50598e-05	3.34546e-05		0.64977	0.0676137	0.582156		4.57209e-06	0.771303	0.000122877			ENSG00000067182.7_TNFRSF1A	19.5823	20.3321	12.8412	12.1535		0.71554	0.0794136	0.636126		0.00435293	0.00013918	0.000657554
ENSG00000067191.15_CACNB1	1.00599e-06	1.06056e-06	7.99435e-07	6.62391e-07		0.641472	0.271298	0.370174		0.0207789	0.771303	0.134493			ENSG00000067191.15_CACNB1	0.276208	0.291056	0.219115	0.17845		0.6685	0.296166	0.372335		0.736981	0.0555042	0.0276257
ENSG00000067208.14_EVI5	1.74775e-05	1.74746e-05	2.36683e-05	2.91369e-05		-0.737467	-0.299889	-0.437578		1.52403e-07	0.00201347	0.000122877			ENSG00000067208.14_EVI5	5.97094	5.967	8.31355	10.435		-0.80588	-0.327897	-0.477982		1.52403e-07	3.09288e-06	0.0654881
ENSG00000067221.13_STOML1	5.70479e-06	4.80963e-06	4.74347e-06	3.97314e-06		0.404018	0.255664	0.148355		0.00139814	0.313618	0.602069			ENSG00000067221.13_STOML1	1.77594	1.4714	1.45188	1.19679		0.440095	0.27875	0.161344		0.0102825	0.00558908	0.0132472
ENSG00000067225.17_PKM	4.28113e-05	5.16224e-05	1.51251e-05	1.52992e-05		1.62584	-0.0165177	1.64236		1.52403e-07	0.627738	2.31232e-08			ENSG00000067225.17_PKM	15.9434	19.6582	5.10797	5.1687		1.78407	-0.0170518	1.80112		0.000507844	2.16502e-05	5.33043e-06
ENSG00000067248.9_DHX29	1.14992e-05	1.09408e-05	1.10604e-05	1.04688e-05		0.0999787	0.0793152	0.0206636		0.0889448	0.417582	0.573247			ENSG00000067248.9_DHX29	3.78207	3.58022	3.63379	3.41547		0.108069	0.0893895	0.0186792		2.19167e-05	8.69382e-05	0.0248216
ENSG00000067334.13_DNTTIP2	1.65613e-05	1.52188e-05	1.40487e-05	1.60627e-05		-0.0155923	-0.193279	0.177686		0.869119	0.582414	0.346371			ENSG00000067334.13_DNTTIP2	5.63118	5.14007	4.71392	5.44355		-0.015434	-0.207622	0.192188		1.52403e-07	3.09288e-06	0.005201
ENSG00000067365.14_METTL22	8.48879e-06	9.42385e-06	1.04085e-05	9.73482e-06		-0.120248	0.0965403	-0.216788		0.265043	0.122911	0.786501			ENSG00000067365.14_METTL22	2.73658	3.05426	3.43799	3.1614		-0.126789	0.121002	-0.247791		0.00022173	0.00714456	0.319763
ENSG00000067369.13_TP53BP1	1.15282e-05	1.36125e-05	8.51441e-06	8.44116e-06		0.574516	0.0124651	0.562051		2.89566e-06	0.582414	0.000239302			ENSG00000067369.13_TP53BP1	3.79925	4.55869	2.74046	2.70565		0.627173	0.018442	0.608731		0.0439783	0.00013918	0.000653891
ENSG00000067445.20_TRO	5.48368e-06	5.2688e-06	7.71792e-06	4.06856e-06		0.40208	0.923695	-0.521615		0.0156402	0.00895699	0.1038			ENSG00000067445.20_TRO	1.7035	1.62503	2.48038	1.23018		0.436021	1.01169	-0.575674		0.0800286	0.843147	0.446009
ENSG00000067533.5_RRP15	4.94256e-06	4.51678e-06	4.73954e-06	7.39436e-06		-0.644686	-0.641678	-0.00300836		6.85813e-06	0.0111529	0.723117			ENSG00000067533.5_RRP15	1.52086	1.37822	1.46234	2.34364		-0.693153	-0.680467	-0.0126857		1.77243e-05	3.09288e-06	0.044272
ENSG00000067560.10_RHOA	9.70623e-05	0.000100307	6.6648e-05	5.92345e-05		0.736388	0.170126	0.566262		1.52403e-07	0.00714456	2.77478e-07			ENSG00000067560.10_RHOA	39.316	40.7907	25.8834	22.7518		0.81594	0.186043	0.629896		0.000738849	6.18576e-06	0.00162686
ENSG00000067596.10_DHX8	1.07913e-05	1.06635e-05	8.67051e-06	8.74036e-06		0.295536	-0.011576	0.307112		0.000225099	0.674397	0.000955728			ENSG00000067596.10_DHX8	3.53046	3.48636	2.78253	2.80786		0.321345	-0.0130744	0.334419		7.5287e-05	0.000114101	0.000957458
ENSG00000067601.7_PMS2P4	3.53767e-06	5.03785e-06	3.43804e-06	3.35282e-06		0.354852	0.0362142	0.318638		0.109183	1	0.185342			ENSG00000067601.7_PMS2P4	1.05922	1.555	1.03417	0.997725		0.389668	0.0517546	0.337913		0.0213144	0.000865931	0.0187194
ENSG00000067606.16_PRKCZ	5.77638e-06	6.26264e-06	7.50699e-06	7.64172e-06		-0.344252	-0.0256628	-0.318589		0.000738849	0.417582	0.215376			ENSG00000067606.16_PRKCZ	1.79461	1.95987	2.39128	2.42828		-0.371316	-0.022148	-0.349168		1.74911e-05	0.000429911	0.539054
ENSG00000067646.11_ZFY	3.19368e-06	4.14131e-06	5.89902e-06	7.064e-06		-0.94569	-0.260011	-0.685679		0.0146848	0.456151	0.0708849			ENSG00000067646.11_ZFY	0.993556	1.27549	1.87282	2.29665		-1.01745	-0.294317	-0.723131		0.0146573	0.180194	0.766013
ENSG00000067704.9_IARS2	3.22648e-05	3.23803e-05	3.58245e-05	3.17014e-05		0.0279945	0.176401	-0.148406		0.408141	0.0503243	0.0530969			ENSG00000067704.9_IARS2	11.6779	11.7017	13.1041	11.4437		0.0306935	0.195459	-0.164766		1.52403e-07	3.09288e-06	0.415
ENSG00000067715.13_SYT1	4.30553e-07	6.38966e-07	1.14945e-06	2.13153e-06		-1.99492	-0.890947	-1.10398		1.82883e-06	0.0011289	0.00029563			ENSG00000067715.13_SYT1	0.112028	0.171097	0.318104	0.614		-2.1168	-0.948739	-1.16806		2.61638e-05	8.61404e-05	0.243094
ENSG00000067798.14_NAV3	5.37257e-06	4.99269e-06	2.22045e-06	3.80413e-06		0.446118	-0.77671	1.22283		0.00613285	0.00564451	3.58872e-05			ENSG00000067798.14_NAV3	1.6601	1.54324	0.645865	1.14479		0.484494	-0.825776	1.31027		0.442873	8.65386e-05	5.2707e-05
ENSG00000067829.18_IDH3G	1.42598e-05	1.27658e-05	1.05848e-05	1.23439e-05		0.130529	-0.221796	0.352325		0.286222	0.0930896	0.00578203			ENSG00000067829.18_IDH3G	4.78332	4.23664	3.46104	4.086		0.142432	-0.239483	0.381914		2.89566e-06	3.09288e-06	5.76771e-05
ENSG00000067836.12_ROGDI	5.32271e-06	5.19016e-06	9.7139e-06	9.68484e-06		-0.881644	0.00432312	-0.885967		6.09612e-07	0.313618	4.50902e-06			ENSG00000067836.12_ROGDI	1.64299	1.60219	3.16153	3.14112		-0.952983	0.00934212	-0.962325		1.77243e-05	0.000831985	0.0686463
ENSG00000067840.12_PDZD4	9.44147e-07	1.20604e-06	8.42812e-07	1.09594e-06		-0.0277091	-0.378891	0.351182		0.795635	0.0425704	0.0386553			ENSG00000067840.12_PDZD4	0.255986	0.3345	0.231146	0.300913		-0.0274409	-0.380541	0.3531		0.0110048	0.00364884	0.00857692
ENSG00000067842.17_ATP2B3	1.00924e-08	9.59059e-09	2.56728e-08	5.36097e-09		0.876381	2.25968	-1.3833		0.924669	0.281109	0.415077			ENSG00000067842.17_ATP2B3	0.00225	0.00216667	0.0064375	0.00115		0.941324	2.48487	-1.54354		0.429525	0.280809	0.413842
ENSG00000067900.7_ROCK1	2.44437e-05	2.91922e-05	1.97826e-05	1.98106e-05		0.436929	-0.00204114	0.438971		3.04806e-07	0.92287	1.56544e-05			ENSG00000067900.7_ROCK1	8.60631	10.4743	6.82316	6.84087		0.479858	-0.00374161	0.483599		0.000859996	3.09288e-06	0.000653891
ENSG00000067955.13_CBFB	1.36271e-05	1.54222e-05	9.03708e-06	1.11358e-05		0.383305	-0.301273	0.684577		0.000225099	0.00264751	2.77478e-07			ENSG00000067955.13_CBFB	4.54993	5.23771	2.9101	3.6552		0.421011	-0.32888	0.74989		0.00208121	3.09288e-06	1.61862e-07
ENSG00000067992.12_PDK3	6.31619e-06	5.69644e-06	7.29457e-06	7.07081e-06		-0.235395	0.0449473	-0.280342		0.0310676	0.974236	0.0101454			ENSG00000067992.12_PDK3	1.97751	1.76744	2.30897	2.23311		-0.254106	0.0481927	-0.302299		2.71128e-05	0.000148491	0.596526
ENSG00000068001.13_HYAL2	2.22491e-05	2.04604e-05	1.18113e-05	1.7743e-05		0.26731	-0.587073	0.854383		0.120528	0.000207223	1.56544e-05			ENSG00000068001.13_HYAL2	7.79686	7.12258	3.89454	6.07869		0.295362	-0.642306	0.937668		0.00139814	6.18576e-06	2.0834e-05
ENSG00000068024.16_HDAC4	6.22505e-06	6.89339e-06	4.88886e-06	4.69106e-06		0.483612	0.0595865	0.424025		0.00170981	0.974236	0.0346271			ENSG00000068024.16_HDAC4	1.94733	2.17292	1.50384	1.4341		0.522586	0.0685091	0.454077		0.164048	0.00564451	0.00717163
ENSG00000068028.17_RASSF1	7.27205e-06	8.14537e-06	5.71574e-06	5.45103e-06		0.499959	0.0684107	0.431549		7.5287e-05	0.92287	0.00162686			ENSG00000068028.17_RASSF1	2.30268	2.60551	1.77194	1.68421		0.543118	0.0732535	0.469865		0.0492285	0.000323577	0.000650263
ENSG00000068078.17_FGFR3	1.44169e-05	1.74207e-05	1.64439e-05	1.03316e-05		0.623672	0.67049	-0.046818		0.0310676	0.0691507	0.950179			ENSG00000068078.17_FGFR3	4.86406	6.02775	5.63597	3.37261		0.691305	0.740797	-0.0494924		0.0886503	0.176217	0.33006
ENSG00000068079.7_IFI35	1.47055e-05	1.22787e-05	1.05758e-05	9.65002e-06		0.48351	0.132161	0.351349		0.00435293	0.582414	0.0715996			ENSG00000068079.7_IFI35	4.97511	4.08318	3.45703	3.12881		0.533624	0.143918	0.389705		0.00850362	1.23715e-05	0.00136748
ENSG00000068097.14_HEATR6	4.87684e-06	5.61036e-06	4.58107e-06	3.93849e-06		0.412913	0.21804	0.194874		0.000738849	0.107202	0.185342			ENSG00000068097.14_HEATR6	1.49449	1.74365	1.39779	1.18606		0.448985	0.236969	0.212016		0.0348149	0.00456629	0.029209
ENSG00000068120.14_COASY	2.66594e-05	2.25204e-05	2.94725e-05	1.62035e-05		0.601762	0.863066	-0.261304		2.95662e-05	6.18576e-06	0.304764			ENSG00000068120.14_COASY	9.46928	7.87718	10.5954	5.49689		0.657954	0.946758	-0.288803		0.00466615	0.22763	0.799474
ENSG00000068137.14_PLEKHH3	5.63417e-06	4.81498e-06	8.5697e-06	5.38322e-06		-0.0431558	0.670775	-0.713931		0.72386	0.0249163	0.00268125			ENSG00000068137.14_PLEKHH3	1.74965	1.47261	2.77035	1.67007		-0.0518382	0.730158	-0.781996		0.00113662	0.22763	0.596608
ENSG00000068305.17_MEF2A	2.3689e-05	2.68039e-05	2.22747e-05	2.63309e-05		-0.0606774	-0.24135	0.180672		0.0986644	0.0425704	0.185342			ENSG00000068305.17_MEF2A	8.32031	9.55785	7.77469	9.33826		-0.0630284	-0.264369	0.201341		2.19736e-05	3.09288e-06	0.0595589
ENSG00000068308.13_OTUD5	1.1725e-05	1.23835e-05	1.01658e-05	1.12727e-05		0.0967029	-0.149114	0.245817		0.0353122	0.122911	0.0430606			ENSG00000068308.13_OTUD5	3.86375	4.09757	3.30977	3.70104		0.105078	-0.161198	0.266276		2.71816e-05	3.09288e-06	0.0187853
ENSG00000068323.16_TFE3	1.0001e-05	8.8066e-06	7.58295e-06	5.93389e-06		0.66427	0.353782	0.310488		1.52403e-07	0.282934	0.0115977			ENSG00000068323.16_TFE3	3.2526	2.83181	2.42088	1.84583		0.72085	0.391263	0.329587		0.791924	0.0516221	0.0187853
ENSG00000068354.15_TBC1D25	2.75e-06	2.7281e-06	3.04411e-06	2.27223e-06		0.269566	0.421911	-0.152346		0.0400161	0.0691507	1			ENSG00000068354.15_TBC1D25	0.805319	0.799583	0.90374	0.656325		0.290004	0.461497	-0.171493		0.0199828	0.064778	0.244146
ENSG00000068366.19_ACSL4	0.00010849	6.97739e-05	8.61796e-06	5.58722e-06		3.99574	0.625216	3.37052		1.52403e-07	0.538659	4.39341e-07			ENSG00000068366.19_ACSL4	44.8218	28.3192	2.82004	1.73171		4.40041	0.703517	3.69689		3.04806e-07	0.0591359	4.39341e-07
ENSG00000068383.18_INPP5A	7.18206e-06	7.38696e-06	8.60254e-06	7.32042e-06		-0.00709479	0.232837	-0.239932		0.94371	0.00895699	0.00498828			ENSG00000068383.18_INPP5A	2.27082	2.3384	2.75691	2.317		-0.00773472	0.250792	-0.258527		2.19167e-05	0.000324842	0.319655
ENSG00000068394.10_GPKOW	6.53277e-06	5.75963e-06	7.57762e-06	7.37159e-06		-0.26228	0.0397683	-0.302049		0.00170981	0.380972	0.00770141			ENSG00000068394.10_GPKOW	2.04983	1.78761	2.40446	2.33462		-0.283045	0.0425211	-0.325566		1.77243e-05	3.09288e-06	0.656645
ENSG00000068400.13_GRIPAP1	1.22141e-05	1.21404e-05	1.27486e-05	1.07013e-05		0.186405	0.252551	-0.0661457		0.0641767	0.456151	0.851285			ENSG00000068400.13_GRIPAP1	4.04869	4.01557	4.26384	3.49833		0.204879	0.28549	-0.0806117		2.71128e-05	0.0111064	0.299496
ENSG00000068438.14_FTSJ1	8.20954e-06	7.79384e-06	5.82112e-06	5.57843e-06		0.520446	0.0614389	0.459007		4.57209e-06	0.92287	0.00367994			ENSG00000068438.14_FTSJ1	2.62318	2.48251	1.81202	1.72695		0.563881	0.0693732	0.494508		0.0491975	8.69382e-05	1.17336e-05
ENSG00000068489.12_PRR11	1.17219e-06	1.31381e-06	1.11358e-06	6.49274e-07		0.936926	0.7783	0.158626		0.00364365	0.02058	0.368427			ENSG00000068489.12_PRR11	0.324014	0.370431	0.307687	0.172525		1.00905	0.83466	0.174393		0.961654	0.165426	0.0376419
ENSG00000068615.17_REEP1	1.13204e-06	1.10141e-06	1.25572e-06	1.48996e-06		-0.416004	-0.246758	-0.169247		0.00435293	0.180194	0.851285			ENSG00000068615.17_REEP1	0.311514	0.302111	0.349833	0.416675		-0.441565	-0.252255	-0.18931		2.40107e-05	0.000149133	0.149647
ENSG00000068650.18_ATP11A	1.90981e-05	2.36171e-05	1.37621e-05	9.5232e-06		1.16523	0.53118	0.634054		1.52403e-07	0.0691507	0.00192815			ENSG00000068650.18_ATP11A	6.58315	8.31929	4.63187	3.08738		1.2711	0.585216	0.685881		0.0290981	0.0804042	0.00717163
ENSG00000068654.15_POLR1A	7.02295e-06	6.63297e-06	5.50355e-06	4.86148e-06		0.490061	0.178968	0.311093		0.000225099	0.282934	0.0132244			ENSG00000068654.15_POLR1A	2.2156	2.08379	1.70299	1.48919		0.529606	0.193544	0.336062		0.137029	0.000831985	0.000542147
ENSG00000068697.6_LAPTM4A	8.5558e-05	8.06692e-05	6.69118e-05	7.46765e-05		0.154431	-0.158393	0.312824		0.0180558	0.496507	0.000955728			ENSG00000068697.6_LAPTM4A	34.1755	31.9868	26.0713	29.4013		0.170129	-0.173421	0.34355		1.52403e-07	3.09288e-06	0.0787915
ENSG00000068724.15_TTC7A	5.57059e-06	5.12424e-06	5.8215e-06	3.87112e-06		0.466088	0.588638	-0.12255		0.00723472	0.00442901	0.723117			ENSG00000068724.15_TTC7A	1.72771	1.58228	1.81511	1.16471		0.506851	0.640087	-0.133235		0.150268	0.0425704	0.0948657
ENSG00000068745.14_IP6K2	2.89313e-05	3.01979e-05	2.18271e-05	2.81468e-05		0.070899	-0.366849	0.437748		0.906311	0.00895699	0.000794444			ENSG00000068745.14_IP6K2	10.3834	10.8457	7.60921	10.0489		0.079009	-0.401216	0.480225		2.19736e-05	3.09288e-06	0.00246853
ENSG00000068781.21_STON1-GTF2A1L	3.57969e-07	2.96898e-07	3.83577e-07	6.89747e-07		-1.07486	-0.846551	-0.228313		0.0563187	0.00850804	0.118531			ENSG00000068781.21_STON1-GTF2A1L	0.0956389	0.0785833	0.110958	0.187		-1.10211	-0.75302	-0.349089		0.0166625	0.00403575	0.0543043
ENSG00000068784.12_SRBD1	7.61622e-06	8.1625e-06	8.35876e-06	8.41592e-06		-0.0932122	-0.00983172	-0.0833805		0.244924	0.821204	0.19996			ENSG00000068784.12_SRBD1	2.41863	2.60842	2.67714	2.69759		-0.10196	-0.0109796	-0.0909805		4.58178e-05	8.69382e-05	0.196496
ENSG00000068796.16_KIF2A	8.55909e-06	9.26533e-06	5.81323e-06	5.51437e-06		0.692586	0.0761425	0.616444		2.1184e-05	0.674397	0.0011455			ENSG00000068796.16_KIF2A	2.74931	2.99856	1.81327	1.70709		0.751488	0.0870574	0.664431		0.73705	0.000831985	0.000122877
ENSG00000068831.18_RASGRP2	4.12552e-06	4.371e-06	3.49998e-06	8.78805e-06		-1.04867	-1.3282	0.279526		0.000225099	0.00013918	0.215376			ENSG00000068831.18_RASGRP2	1.25135	1.34201	1.05425	2.84499		-1.1336	-1.43221	0.298606		7.61789e-05	0.000114101	0.122222
ENSG00000068878.14_PSME4	2.26163e-05	2.60069e-05	2.39381e-05	2.28087e-05		0.0920624	0.0697238	0.0223386		0.58762	0.313618	0.950179			ENSG00000068878.14_PSME4	7.91442	9.21424	8.41461	7.98346		0.101325	0.0758826	0.0254426		3.35502e-05	3.71146e-05	0.340789
ENSG00000068885.14_IFT80	1.50079e-05	1.79236e-05	7.18848e-06	9.34504e-06		0.817194	-0.378514	1.19571		0.000100281	0.0299608	2.31232e-08			ENSG00000068885.14_IFT80	5.06914	6.17199	2.27048	3.0248		0.893875	-0.413843	1.30772		1	0.000149133	1.42707e-05
ENSG00000068903.19_SIRT2	1.25253e-05	1.10845e-05	1.37334e-05	1.70961e-05		-0.534278	-0.315975	-0.218303		1.06682e-06	0.000600019	0.0530969			ENSG00000068903.19_SIRT2	4.15226	3.63857	4.58638	5.82481		-0.580434	-0.344857	-0.235577		1.77243e-05	3.09288e-06	0.471631
ENSG00000068912.13_ERLEC1	2.60469e-05	2.65665e-05	1.97124e-05	1.85969e-05		0.500367	0.0840374	0.416329		0.000289413	0.202967	0.00668226			ENSG00000068912.13_ERLEC1	9.24861	9.47521	6.82508	6.38475		0.552173	0.0962165	0.455956		0.00208121	3.09288e-06	0.00162686
ENSG00000068971.13_PPP2R5B	3.52692e-06	2.71092e-06	2.71057e-06	2.58826e-06		0.269064	0.066614	0.20245		0.0509556	0.92287	0.123589			ENSG00000068971.13_PPP2R5B	1.05392	0.792514	0.79451	0.755563		0.289116	0.072515	0.216601		0.0118066	0.00298879	0.0167279
ENSG00000068976.13_PYGM	5.38484e-07	3.53835e-07	2.43064e-07	8.39618e-07		-0.912173	-1.7884	0.876226		0.0207789	0.00542341	0.0362606			ENSG00000068976.13_PYGM	0.143	0.091	0.0643542	0.228463		-0.965449	-1.82785	0.862403		0.000710964	0.00033462	0.00475228
ENSG00000068985.4_PAGE1	0	0	0	0		0	0	0		NA	NA	NA			ENSG00000068985.4_PAGE1	0	0	0	0		0	0	0		NA	NA	NA
ENSG00000069011.15_PITX1	6.31417e-08	2.02021e-08	2.37642e-08	2.43835e-09		4.0951	3.28481	0.810286		0.229275	1	0.249723			ENSG00000069011.15_PITX1	0.0155556	0.00469444	0.00591667	0.000525		4.26946	3.4944	0.775065		0.242221	1	0.249615
ENSG00000069018.17_TRPC7	5.66813e-08	2.45526e-08	0	0		0	0	0		0.02965	NA	0.0178114			ENSG00000069018.17_TRPC7	0.0135	0.00569444	0	0		0	0	0		0.0294574	NA	0.0176961
ENSG00000069020.18_MAST4	1.42016e-05	1.72336e-05	1.70404e-05	1.59593e-05		-0.0220173	0.0945663	-0.116584		0.72386	0.87176	0.884076			ENSG00000069020.18_MAST4	4.76243	5.88228	5.83054	5.41142		-0.023944	0.107621	-0.131565		2.71816e-05	0.00030001	1
ENSG00000069122.18_ADGRF5	6.69915e-06	7.30011e-06	8.38086e-06	1.2606e-05		-0.848764	-0.588944	-0.259819		3.04806e-07	0.00343619	0.248642			ENSG00000069122.18_ADGRF5	2.10726	2.31586	2.69229	4.18468		-0.92005	-0.636281	-0.283769		1.52403e-07	3.09288e-06	0.445908
ENSG00000069188.16_SDK2	5.41147e-07	5.40388e-07	6.77259e-07	4.27318e-07		0.339698	0.664398	-0.3247		0.244924	0.0591359	0.248642			ENSG00000069188.16_SDK2	0.142722	0.142056	0.180406	0.11155		0.352146	0.693559	-0.341413		0.631001	0.289781	0.361825
ENSG00000069206.15_ADAM7	3.19293e-09	7.42169e-09	1.32838e-08	2.60853e-10		4.34667	5.67028	-1.32361		0.893474	1	0.902949			ENSG00000069206.15_ADAM7	0.000694444	0.00169444	0.0031875	5e-05		4.57827	5.99435	-1.41609		0.964329	1	0.902909
ENSG00000069248.11_NUP133	9.44373e-06	8.85697e-06	9.40254e-06	9.94463e-06		-0.120091	-0.0808678	-0.0392231		0.132742	0.456151	0.545073			ENSG00000069248.11_NUP133	3.05654	2.84843	3.03967	3.23036		-0.129766	-0.0877829	-0.0419829		1.77243e-05	3.09288e-06	0.156096
ENSG00000069275.12_NUCKS1	3.42716e-05	4.20967e-05	5.37058e-05	6.21467e-05		-0.702703	-0.2106	-0.492103		6.09612e-07	0.0249163	9.73487e-05			ENSG00000069275.12_NUCKS1	12.4803	15.6379	20.4125	24.0014		-0.771614	-0.23366	-0.537953		1.52403e-07	3.09288e-06	0.0011455
ENSG00000069329.16_VPS35	2.15592e-05	2.45968e-05	1.81554e-05	1.795e-05		0.362531	0.0164147	0.346116		0.00517682	0.974236	0.0193121			ENSG00000069329.16_VPS35	7.52525	8.71265	6.22199	6.14329		0.402283	0.0183651	0.383917		4.09964e-05	3.09288e-06	0.00162686
ENSG00000069345.11_DNAJA2	2.39101e-05	2.19385e-05	1.89429e-05	2.71986e-05		-0.246656	-0.521876	0.27522		0.00303754	2.16502e-05	0.0132244			ENSG00000069345.11_DNAJA2	8.40576	7.6481	6.52205	9.67453		-0.269342	-0.568865	0.299522		1.52403e-07	3.09288e-06	0.00162686
ENSG00000069399.14_BCL3	1.13903e-05	1.06086e-05	1.16967e-05	4.36914e-06		1.33201	1.42068	-0.0886669		5.57795e-05	0.0111529	0.123589			ENSG00000069399.14_BCL3	3.76949	3.47307	3.9737	1.352		1.4214	1.55539	-0.133983		0.00896378	0.59774	0.0864016
ENSG00000069424.14_KCNAB2	8.04005e-06	7.90537e-06	8.21924e-06	2.97153e-06		1.42386	1.4678	-0.0439342		1.82883e-06	0.0425704	0.215376			ENSG00000069424.14_KCNAB2	2.57957	2.53788	2.7453	0.878238		1.54274	1.64428	-0.101541		0.00364365	0.674397	0.027695
ENSG00000069431.11_ABCC9	1.19706e-05	1.08575e-05	3.07917e-05	4.10104e-05		-1.84518	-0.413446	-1.43173		1.52403e-07	0.0137695	2.77478e-07			ENSG00000069431.11_ABCC9	3.95728	3.56253	11.1165	15.1997		-2.01528	-0.451349	-1.56393		1.52403e-07	6.18576e-06	2.77152e-05
ENSG00000069482.6_GAL	2.34278e-07	1.69116e-07	6.51964e-08	0		0	0	1.62933		0.0056284	0.411314	0.0226951			ENSG00000069482.6_GAL	0.0608333	0.0426389	0.0173958	0		0	0	1.57243		0.00558396	0.411314	0.0115562
ENSG00000069493.14_CLEC2D	5.22195e-06	8.44496e-06	3.57725e-06	3.90962e-06		0.805586	-0.128177	0.933762		0.0400161	0.0691507	0.0022777			ENSG00000069493.14_CLEC2D	1.61144	2.82322	1.08916	1.17845		0.911935	-0.11368	1.02561		0.0759805	0.00442901	0.00103366
ENSG00000069509.5_FUNDC1	4.33392e-06	3.63827e-06	4.8443e-06	5.2055e-06		-0.385059	-0.103748	-0.281311		0.0116146	0.974236	0.215376			ENSG00000069509.5_FUNDC1	1.32029	1.08935	1.50257	1.6026		-0.411597	-0.0929794	-0.318618		1.76775e-05	3.09288e-06	0.949346
ENSG00000069535.13_MAOB	4.30482e-05	4.30158e-05	5.82683e-05	6.69527e-05		-0.637733	-0.20043	-0.437302		1.06682e-06	0.0137695	0.000657554			ENSG00000069535.13_MAOB	16.038	16.0396	22.3426	26.0468		-0.699539	-0.221306	-0.478233		1.52403e-07	3.09288e-06	0.0101454
ENSG00000069667.15_RORA	3.20424e-05	3.11828e-05	3.40253e-05	7.74435e-05		-1.29264	-1.18654	-0.106107		3.04806e-07	3.09288e-06	0.368427			ENSG00000069667.15_RORA	11.634	11.274	12.3666	30.6699		-1.42097	-1.31037	-0.110596		1.52403e-07	3.09288e-06	0.75461
ENSG00000069696.6_DRD4	1.50504e-07	2.61444e-07	3.25337e-07	2.07027e-07		-0.00736069	0.652111	-0.659471		0.828714	0.572982	0.315252			ENSG00000069696.6_DRD4	0.0376944	0.0679306	0.0847917	0.052325		0.013379	0.696422	-0.683043		0.128005	0.17315	0.897478
ENSG00000069702.10_TGFBR3	1.06234e-05	1.07694e-05	1.10098e-05	2.22829e-05		-1.05881	-1.01715	-0.0416645		3.04806e-07	3.71146e-05	0.723117			ENSG00000069702.10_TGFBR3	3.47811	3.53282	3.6239	7.79789		-1.15348	-1.10554	-0.0479355		1.52403e-07	3.09288e-06	0.175475
ENSG00000069712.12_KIAA1107	1.10066e-06	1.19543e-06	1.45322e-06	1.58589e-06		-0.466109	-0.126033	-0.340076		0.00850362	0.202967	0.19996			ENSG00000069712.12_KIAA1107	0.301597	0.333222	0.408969	0.446575		-0.492556	-0.126912	-0.365644		0.000112314	0.000863008	0.373524
ENSG00000069764.9_PLA2G10	2.01898e-08	4.32122e-08	0	0		0	0	0		0.0488018	NA	0.0315081			ENSG00000069764.9_PLA2G10	0.00472222	0.0101944	0	0		0	0	0		0.048682	NA	0.0314307
ENSG00000069812.11_HES2	6.29686e-07	5.88444e-07	5.57201e-08	6.23901e-10		9.93106	6.48074	3.45033		3.7621e-05	0.619119	0.000173426			ENSG00000069812.11_HES2	0.167944	0.161222	0.0140625	0.000125		10.3627	6.81378	3.54889		3.68553e-05	0.619119	3.33285e-05
ENSG00000069849.10_ATP1B3	1.27756e-05	1.26444e-05	6.32474e-06	4.66493e-06		1.44604	0.439149	1.00689		6.09612e-07	0.346279	0.000122877			ENSG00000069849.10_ATP1B3	4.25125	4.20576	2.00444	1.43027		1.56386	0.486905	1.07695		0.00272601	0.0271365	2.74241e-05
ENSG00000069869.15_NEDD4	2.14591e-05	2.07827e-05	2.23871e-05	2.51493e-05		-0.251847	-0.167847	-0.0839995		0.0180558	0.22763	0.631508			ENSG00000069869.15_NEDD4	7.4715	7.22476	7.84815	8.89356		-0.275384	-0.18041	-0.0949743		2.71816e-05	0.000194117	0.661522
ENSG00000069943.9_PIGB	9.38878e-06	1.02954e-05	9.5881e-06	1.08883e-05		-0.145742	-0.183464	0.0377221		0.14585	0.202967	0.851285			ENSG00000069943.9_PIGB	3.03968	3.36053	3.10996	3.56876		-0.157305	-0.198529	0.0412236		3.72432e-05	6.18576e-06	0.0649382
ENSG00000069956.11_MAPK6	1.75619e-05	1.69796e-05	1.74157e-05	1.70638e-05		0.0173924	0.0294544	-0.0120619		0.795635	0.496507	0.415			ENSG00000069956.11_MAPK6	6.00725	5.77889	5.97422	5.81878		0.0183038	0.0380346	-0.0197308		1.06682e-06	3.09288e-06	0.19996
ENSG00000069966.18_GNB5	1.20442e-05	1.16687e-05	1.02166e-05	8.42724e-06		0.492537	0.277781	0.214756		0.000919447	0.0591359	0.0587785			ENSG00000069966.18_GNB5	3.98079	3.8499	3.32774	2.70319		0.534479	0.299881	0.234598		0.0759403	0.000831985	0.0104149
ENSG00000069974.15_RAB27A	1.15226e-05	1.1438e-05	1.24395e-05	9.51136e-06		0.271438	0.38721	-0.115772		0.0156402	0.0137695	0.304764			ENSG00000069974.15_RAB27A	3.79478	3.76351	4.13078	3.0807		0.294802	0.423156	-0.128354		0.000937136	0.00343619	0.248642
ENSG00000069998.12_HDHD5	1.38603e-05	1.23944e-05	1.60066e-05	1.12801e-05		0.218799	0.50489	-0.286091		0.0400161	0.000207223	0.021805			ENSG00000069998.12_HDHD5	4.6385	4.10594	5.42291	3.70515		0.238835	0.549534	-0.3107		4.132e-05	0.0249163	0.848901
ENSG00000070010.18_UFD1L	2.10744e-05	1.75598e-05	1.6354e-05	1.88213e-05		0.0375109	-0.202724	0.240235		0.381642	0.159327	0.0587785			ENSG00000070010.18_UFD1L	7.31986	6.00803	5.55385	6.46928		0.0427723	-0.220115	0.262887		1.52403e-07	3.09288e-06	0.00314635
ENSG00000070018.8_LRP6	1.7915e-05	1.86754e-05	2.79462e-05	2.18749e-05		-0.257812	0.353375	-0.611187		0.00435293	0.00030001	2.24295e-06			ENSG00000070018.8_LRP6	6.13792	6.42526	9.95898	7.62318		-0.279262	0.385606	-0.664868		1.77243e-05	0.00030001	0.000888828
ENSG00000070019.4_GUCY2C	1.32071e-07	1.22166e-07	2.15777e-07	1.35259e-07		-0.0895499	0.673813	-0.763363		0.759494	0.715317	0.551851			ENSG00000070019.4_GUCY2C	0.0314722	0.0295556	0.0548542	0.0327		-0.0998246	0.746311	-0.846135		0.00517045	0.116081	0.637073
ENSG00000070031.3_SCT	0	0	0	7.14739e-08		#NUM!	#NUM!	0		0.205118	0.315302	NA			ENSG00000070031.3_SCT	0	0	0	0.01895		#NUM!	#NUM!	0		0.205118	0.315302	NA
ENSG00000070047.11_PHRF1	9.62491e-06	8.97648e-06	8.79584e-06	6.97181e-06		0.415805	0.335287	0.0805178		5.57795e-05	0.87176	0.113367			ENSG00000070047.11_PHRF1	3.1364	2.88943	2.8538	2.19786		0.45506	0.376784	0.0782755		0.00343431	0.0348055	0.0788793
ENSG00000070061.14_IKBKAP	1.12287e-05	1.11779e-05	1.30491e-05	1.27817e-05		-0.19016	0.0298726	-0.220032		0.0452208	0.821204	0.0132244			ENSG00000070061.14_IKBKAP	3.68558	3.66425	4.33783	4.24775		-0.208987	0.0302758	-0.239263		1.76775e-05	3.71146e-05	0.280257
ENSG00000070081.15_NUCB2	3.43389e-05	3.67291e-05	3.45333e-05	3.08135e-05		0.205636	0.164423	0.0412127		0.688786	0.674397	0.75461			ENSG00000070081.15_NUCB2	12.573	13.4829	12.6268	11.096		0.231578	0.18645	0.045128		2.95662e-05	6.18576e-06	0.582048
ENSG00000070087.13_PFN2	8.62479e-06	7.27949e-06	9.54584e-06	1.1189e-05		-0.492672	-0.229142	-0.263529		0.00517682	0.202967	0.415			ENSG00000070087.13_PFN2	2.78085	2.32004	3.11451	3.68221		-0.529824	-0.241567	-0.288257		1.06682e-06	5.87648e-05	0.55336
ENSG00000070159.13_PTPN3	1.47675e-05	1.33154e-05	1.60028e-05	1.27206e-05		0.142524	0.331155	-0.18863		0.14585	0.00264751	0.1038			ENSG00000070159.13_PTPN3	4.96964	4.44501	5.41633	4.2237		0.156401	0.358809	-0.202409		1.52403e-07	0.000600019	0.641417
ENSG00000070182.19_SPTB	7.16586e-07	1.04521e-06	5.81686e-07	3.06333e-07		1.52387	0.92514	0.598732		0.000173282	0.0111529	0.03095			ENSG00000070182.19_SPTB	0.191236	0.287444	0.15325	0.077725		1.62261	0.979436	0.643176		0.019881	0.234081	0.00242748
ENSG00000070190.12_DAPP1	2.20537e-06	1.93423e-06	1.87952e-06	1.60949e-06		0.362889	0.223759	0.13913		0.244924	0.674397	0.573247			ENSG00000070190.12_DAPP1	0.637792	0.556139	0.539062	0.454925		0.392018	0.244824	0.147194		0.119021	0.00501091	0.0276257
ENSG00000070193.4_FGF10	4.73289e-08	9.25121e-08	1.17933e-07	6.33189e-07		-3.17885	-2.42467	-0.754181		2.47373e-05	0.000218792	0.541323			ENSG00000070193.4_FGF10	0.0110556	0.0235278	0.0295208	0.167338		-3.27461	-2.50296	-0.771657		1.18906e-05	7.02964e-05	1
ENSG00000070214.15_SLC44A1	1.90039e-05	1.80486e-05	2.21165e-05	2.14425e-05		-0.210899	0.0446552	-0.255554		0.0156402	0.87176	0.0787915			ENSG00000070214.15_SLC44A1	6.54115	6.18176	7.73904	7.4588		-0.229586	0.0532114	-0.282797		1.52403e-07	0.000429911	0.848884
ENSG00000070269.13_TMEM260	9.35107e-06	9.85978e-06	1.04396e-05	9.39752e-06		0.0315684	0.15172	-0.120152		0.524107	0.122911	0.0649382			ENSG00000070269.13_TMEM260	3.02385	3.20422	3.40214	3.03899		0.0351943	0.16285	-0.127656		3.31363e-05	2.16502e-05	0.155865
ENSG00000070366.13_SMG6	6.96847e-06	7.24408e-06	7.37229e-06	5.00792e-06		0.504883	0.557902	-0.0530186		1.47831e-05	0.107202	0.415			ENSG00000070366.13_SMG6	2.19982	2.29229	2.35805	1.53717		0.547112	0.617314	-0.070202		0.07214	0.0691507	0.0825542
ENSG00000070367.15_EXOC5	1.68203e-05	1.81007e-05	1.96227e-05	2.14964e-05		-0.299998	-0.131572	-0.168425		0.000369882	0.722343	0.0787915			ENSG00000070367.15_EXOC5	5.7205	6.20614	6.78914	7.4857		-0.328022	-0.140909	-0.187112		6.09612e-07	6.18576e-06	1
ENSG00000070371.15_CLTCL1	5.11704e-06	4.47924e-06	4.21864e-06	3.8775e-06		0.307351	0.121651	0.1857		0.381642	0.722343	0.464769			ENSG00000070371.15_CLTCL1	1.58133	1.37781	1.28038	1.1686		0.340396	0.131785	0.208611		0.0641767	0.00714456	0.08252
ENSG00000070388.11_FGF22	9.90634e-08	8.99055e-08	2.91657e-07	9.33977e-08		0.0166898	1.64281	-1.62612		0.980726	0.641075	0.232577			ENSG00000070388.11_FGF22	0.0238056	0.0214722	0.0761458	0.0226		0.00248038	1.75244	-1.74996		0.57279	0.840547	0.67892
ENSG00000070404.9_FSTL3	1.57208e-05	1.60424e-05	5.4041e-06	5.48435e-06		1.53396	-0.021266	1.55523		1.0211e-05	0.202967	2.0834e-05			ENSG00000070404.9_FSTL3	5.36804	5.49671	1.69578	1.69748		1.67819	-0.00144025	1.67963		0.00517682	0.020936	0.000127314
ENSG00000070413.19_DGCR2	1.43446e-05	1.38684e-05	1.21723e-05	1.04882e-05		0.427601	0.214836	0.212765		7.5287e-05	0.722343	0.0170641			ENSG00000070413.19_DGCR2	4.81647	4.63957	4.0416	3.42263		0.466133	0.239825	0.226308		0.000132591	0.0168995	0.0170641
ENSG00000070423.17_RNF126	1.01392e-05	8.51802e-06	1.00889e-05	8.79987e-06		0.0841815	0.197222	-0.113041		0.688786	0.417582	0.661522			ENSG00000070423.17_RNF126	3.31167	2.73544	3.29308	2.83375		0.0935336	0.216727	-0.123193		0.000352942	0.00714456	0.211624
ENSG00000070444.14_MNT	4.20561e-06	5.05436e-06	3.53588e-06	2.34906e-06		0.978922	0.589982	0.38894		2.95662e-05	0.674397	0.0101454			ENSG00000070444.14_MNT	1.27664	1.55599	1.08094	0.682075		1.05414	0.664281	0.389857		0.174884	0.137802	0.0167522
ENSG00000070476.14_ZXDC	1.41363e-05	1.43023e-05	1.36933e-05	1.33334e-05		0.0928046	0.0384263	0.0543782		0.906311	0.627738	0.818745			ENSG00000070476.14_ZXDC	4.75446	4.7966	4.58456	4.44261		0.104252	0.0453758	0.0588761		3.04806e-07	0.000429911	0.185342
ENSG00000070495.14_JMJD6	8.81639e-06	7.39671e-06	6.90535e-06	7.29029e-06		0.153113	-0.0782608	0.231373		0.14585	0.159327	0.1038			ENSG00000070495.14_JMJD6	2.83632	2.34597	2.17784	2.30735		0.167353	-0.0833364	0.25069		1.77243e-05	1.23715e-05	0.00631796
ENSG00000070501.11_POLB	1.43228e-05	1.5064e-05	1.77651e-05	1.89438e-05		-0.366557	-0.0926839	-0.273873		0.00850362	0.202967	0.158429			ENSG00000070501.11_POLB	4.81046	5.09879	6.11719	6.52333		-0.396832	-0.092739	-0.304093		6.09612e-07	0.000207223	0.983383
ENSG00000070526.14_ST6GALNAC1	3.92432e-07	4.7438e-07	7.62411e-07	2.68938e-07		0.688445	1.5033	-0.814851		0.51688	0.0788651	0.195648			ENSG00000070526.14_ST6GALNAC1	0.103722	0.127972	0.208677	0.069375		0.739736	1.58878	-0.849049		0.828505	0.816153	0.551851
ENSG00000070540.12_WIPI1	2.22602e-05	1.7227e-05	1.20857e-05	1.2232e-05		0.690726	-0.0173634	0.70809		0.000100281	1	5.99122e-05			ENSG00000070540.12_WIPI1	7.7764	5.8845	3.99619	4.05501		0.752275	-0.0210821	0.773357		0.3318	3.71146e-05	3.21412e-06
ENSG00000070601.9_FRMPD1	7.77649e-07	6.1231e-07	5.86793e-07	4.2033e-07		0.725449	0.481331	0.244118		0.0799789	0.380972	0.545073			ENSG00000070601.9_FRMPD1	0.208292	0.163472	0.154	0.1094		0.764774	0.493318	0.271456		0.79184	0.0640977	0.0534688
ENSG00000070610.14_GBA2	2.89211e-05	2.63209e-05	2.17058e-05	2.47102e-05		0.16066	-0.187026	0.347686		0.159891	0.0111529	0.00367994			ENSG00000070610.14_GBA2	10.384	9.33751	7.57104	8.71014		0.179002	-0.202204	0.381206		6.09612e-07	3.09288e-06	0.0115977
ENSG00000070614.14_NDST1	2.82878e-05	2.85843e-05	3.02635e-05	1.66544e-05		0.771814	0.86167	-0.0898561		1.0211e-05	0.000600019	0.631508			ENSG00000070614.14_NDST1	10.1178	10.225	10.9668	5.66941		0.843241	0.951877	-0.108637		0.435657	0.380972	0.490806
ENSG00000070669.16_ASNS	4.58135e-06	6.41565e-06	3.38332e-06	2.68023e-06		1.03668	0.33608	0.7006		7.5287e-05	0.87176	0.0011455			ENSG00000070669.16_ASNS	1.40074	2.01861	1.04148	0.785387		1.12224	0.407157	0.715087		0.171674	0.00564451	0.00029563
ENSG00000070718.11_AP3M2	6.32011e-06	7.84949e-06	4.78534e-06	4.16199e-06		0.767453	0.201348	0.566104		1.47831e-05	0.0804211	0.00029563			ENSG00000070718.11_AP3M2	1.97671	2.50757	1.46215	1.25941		0.832125	0.215336	0.616788		0.683527	0.000323577	0.000150075
ENSG00000070729.13_CNGB1	3.31273e-08	8.31636e-08	7.41671e-08	4.50276e-08		0.368858	0.719971	-0.351113		0.695405	1	0.723976			ENSG00000070729.13_CNGB1	0.00777778	0.0213333	0.0185938	0.011075		0.394263	0.747511	-0.353248		1	0.613567	0.610679
ENSG00000070731.10_ST6GALNAC2	1.32203e-06	1.37022e-06	1.54221e-06	8.78812e-07		0.615182	0.811373	-0.196191		0.0310676	0.159327	0.917057			ENSG00000070731.10_ST6GALNAC2	0.368819	0.382028	0.440729	0.238825		0.652566	0.883939	-0.231373		0.847684	0.291149	0.116822
ENSG00000070748.18_CHAT	0	1.08357e-09	0	3.31023e-09		-2.61114	#NUM!	0		0.667651	0.315302	0.454186			ENSG00000070748.18_CHAT	0	0.000222222	0	0.000725		-2.70598	#NUM!	0		0.667651	0.315302	0.454186
ENSG00000070756.15_PABPC1	0.000259921	0.000287987	0.000190759	0.000144798		0.919888	0.39771	0.522178		1.52403e-07	0.140237	0.00162686			ENSG00000070756.15_PABPC1	118.065	132.388	83.8981	61.4014		1.02819	0.450368	0.577827		0.759494	0.0691507	0.0587785
ENSG00000070759.16_TESK2	2.47486e-06	2.69492e-06	4.4298e-06	4.95887e-06		-0.93991	-0.162771	-0.777139		2.95662e-05	0.107202	9.73487e-05			ENSG00000070759.16_TESK2	0.719833	0.794569	1.34484	1.52113		-1.00639	-0.1777	-0.82869		1.75841e-05	3.09288e-06	0.0103808
ENSG00000070761.7_CFAP20	1.10741e-05	1.11322e-05	1.4838e-05	1.79884e-05		-0.696098	-0.277775	-0.418323		2.1184e-05	0.140237	0.0430606			ENSG00000070761.7_CFAP20	3.63697	3.66539	5.00732	6.15998		-0.754561	-0.298885	-0.455676		1.52403e-07	3.09288e-06	0.123589
ENSG00000070770.8_CSNK2A2	1.734e-05	1.66038e-05	1.5361e-05	1.40285e-05		0.274787	0.130911	0.143875		0.000590714	0.496507	0.0948657			ENSG00000070770.8_CSNK2A2	5.9171	5.64157	5.18242	4.69556		0.299605	0.142327	0.157278		5.07775e-05	0.0012298	0.0262327
ENSG00000070778.12_PTPN21	6.61635e-06	6.26615e-06	6.26987e-06	5.47548e-06		0.234356	0.19545	0.0389063		0.00995541	0.538659	0.304764			ENSG00000070778.12_PTPN21	2.07683	1.95889	1.96308	1.69335		0.252947	0.213241	0.0397055		0.000782245	0.0011289	0.0653981
ENSG00000070785.16_EIF2B3	1.12024e-05	1.04579e-05	1.34668e-05	1.20126e-05		-0.14949	0.164861	-0.314351		0.0353122	0.0358279	0.00367994			ENSG00000070785.16_EIF2B3	3.67636	3.41083	4.49734	3.96664		-0.162702	0.181157	-0.343859		1.77243e-05	3.09288e-06	0.340789
ENSG00000070808.15_CAMK2A	5.80188e-08	3.57086e-08	1.39415e-07	3.25973e-07		-2.79821	-1.22537	-1.57284		0.000318594	0.0180652	0.43965			ENSG00000070808.15_CAMK2A	0.0135278	0.008125	0.0351042	0.0831		-2.9403	-1.24321	-1.69709		2.78419e-05	0.000212441	0.821492
ENSG00000070814.17_TCOF1	5.09692e-06	5.39779e-06	5.6357e-06	5.3064e-06		-0.0161426	0.0868604	-0.103003		0.94371	0.538659	0.573247			ENSG00000070814.17_TCOF1	1.56668	1.67093	1.76545	1.6368		-0.0159483	0.109156	-0.125105		0.000166671	0.0271365	0.127339
ENSG00000070831.15_CDC42	8.26714e-05	8.71732e-05	5.59216e-05	5.87284e-05		0.532086	-0.0706521	0.602738		2.1184e-05	0.627738	1.16772e-05			ENSG00000070831.15_CDC42	32.952	34.9247	21.3805	22.5434		0.590206	-0.0764099	0.666616		0.000468791	3.09288e-06	0.000657554
ENSG00000070882.12_OSBPL3	5.43781e-06	6.2619e-06	1.80261e-06	2.39048e-06		1.2911	-0.407216	1.69832		6.09612e-07	0.0358279	2.31232e-08			ENSG00000070882.12_OSBPL3	1.68247	1.96024	0.510698	0.694562		1.39084	-0.443634	1.83447		0.00466615	0.000194117	5.33043e-06
ENSG00000070886.11_EPHA8	0	0	0	0		0	0	0		NA	NA	NA			ENSG00000070886.11_EPHA8	0	0	0	0		0	0	0		NA	NA	NA
ENSG00000070915.9_SLC12A3	7.58442e-08	2.24523e-07	1.69079e-07	4.2995e-08		1.80449	1.97546	-0.17097		0.250707	0.91994	0.386669			ENSG00000070915.9_SLC12A3	0.01875	0.06225	0.04325	0.00985		2.03973	2.1345	-0.0947782		0.119145	0.0682117	0.925133
ENSG00000070950.9_RAD18	3.40002e-06	4.66013e-06	4.12276e-06	4.3585e-06		-0.113024	-0.0802217	-0.0328022		0.120528	0.674397	0.602069			ENSG00000070950.9_RAD18	1.01286	1.4355	1.24996	1.32425		-0.113359	-0.0832955	-0.0300636		0.000244077	0.000114101	0.33006
ENSG00000070961.15_ATP2B1	1.30614e-05	1.44727e-05	1.32803e-05	1.85736e-05		-0.432029	-0.483968	0.0519389		0.000173282	0.000600019	0.851285			ENSG00000070961.15_ATP2B1	4.35274	4.86265	4.4387	6.37615		-0.468641	-0.522549	0.0539085		1.76775e-05	3.09288e-06	0.0986257
ENSG00000070985.13_TRPM5	2.76493e-08	1.46844e-09	1.08156e-08	4.79056e-09		1.60363	1.17485	0.428783		0.370274	0.0645693	0.415077			ENSG00000070985.13_TRPM5	0.00641667	0.000305556	0.0025625	0.001		1.74894	1.35755	0.391386		0.254213	0.0621246	0.378126
ENSG00000071051.13_NCK2	8.70609e-06	8.70047e-06	3.7956e-06	6.37792e-06		0.448473	-0.748758	1.19723		0.00251968	0.0011289	2.77478e-07			ENSG00000071051.13_NCK2	2.80335	2.79929	1.14471	1.9977		0.487767	-0.80336	1.29113		0.0440073	6.18576e-06	2.24295e-06
ENSG00000071054.16_MAP4K4	2.64991e-05	2.83815e-05	2.00431e-05	2.10281e-05		0.383974	-0.0692153	0.45319		0.000738849	0.538659	7.6584e-05			ENSG00000071054.16_MAP4K4	9.41335	10.1427	6.9246	7.30163		0.421326	-0.076486	0.497812		0.00072307	3.09288e-06	0.00214409
ENSG00000071073.12_MGAT4A	1.24308e-05	1.35313e-05	7.99936e-06	9.20217e-06		0.496361	-0.20209	0.698451		0.00251968	0.456151	0.000154347			ENSG00000071073.12_MGAT4A	4.12775	4.51622	2.56432	2.97816		0.537272	-0.215845	0.753116		0.34968	8.69382e-05	3.04197e-05
ENSG00000071082.10_RPL31	0.000367611	0.000395144	0.000320299	0.00043971		-0.205333	-0.457135	0.251802		0.00613285	5.87648e-05	0.0170641			ENSG00000071082.10_RPL31	174.766	189.54	149.621	213.669		-0.230229	-0.514064	0.283835		1.52403e-07	8.69382e-05	0.882198
ENSG00000071127.16_WDR1	4.47369e-05	4.39582e-05	2.46911e-05	2.68718e-05		0.72276	-0.122107	0.844867		2.89566e-06	0.0358279	9.24928e-08			ENSG00000071127.16_WDR1	16.7193	16.3958	8.69547	9.54695		0.794379	-0.134776	0.929155		0.057264	1.23715e-05	6.89791e-05
ENSG00000071189.21_SNX13	1.41142e-05	1.61085e-05	1.57274e-05	2.30314e-05		-0.607968	-0.550318	-0.0576498		2.1184e-05	3.09288e-06	0.123589			ENSG00000071189.21_SNX13	4.72654	5.46982	5.3194	8.06293		-0.661321	-0.600041	-0.0612799		1.76775e-05	3.09288e-06	0.445908
ENSG00000071203.9_MS4A12	0	0	0	0		0	0	0		NA	NA	NA			ENSG00000071203.9_MS4A12	0	0	0	0		0	0	0		NA	NA	NA
ENSG00000071205.11_ARHGAP10	7.69956e-06	7.5652e-06	8.02237e-06	1.18054e-05		-0.629247	-0.557351	-0.0718966		0.00251968	0.00714456	0.215376			ENSG00000071205.11_ARHGAP10	2.4544	2.41504	2.56895	3.905		-0.681565	-0.604145	-0.0774205		1.06682e-06	1.23715e-05	0.373949
ENSG00000071242.11_RPS6KA2	5.68148e-06	6.06285e-06	5.07956e-06	5.18734e-06		0.178896	-0.0302931	0.209189		0.159891	0.821204	0.28522			ENSG00000071242.11_RPS6KA2	1.76425	1.89642	1.5675	1.5981		0.195749	-0.0278922	0.223641		0.00672669	0.00172542	0.0864016
ENSG00000071243.15_ING3	6.0075e-06	5.90806e-06	7.70848e-06	8.80303e-06		-0.563225	-0.191554	-0.371672		3.04806e-07	0.456151	0.00314635			ENSG00000071243.15_ING3	1.87101	1.83658	2.46231	2.83019		-0.610413	-0.200884	-0.409529		1.76775e-05	3.09288e-06	0.626222
ENSG00000071246.10_VASH1	6.99514e-06	6.48034e-06	4.04343e-06	4.24508e-06		0.666473	-0.0702122	0.736685		0.000590714	0.254303	9.73487e-05			ENSG00000071246.10_VASH1	2.21786	2.0309	1.22905	1.2883		0.721575	-0.0679225	0.789497		0.84789	0.0011289	0.000239302
ENSG00000071282.11_LMCD1	9.58378e-06	8.82704e-06	3.45365e-06	4.92029e-06		0.903738	-0.510621	1.41436		0.00208121	0.159327	2.0834e-05			ENSG00000071282.11_LMCD1	3.11585	2.86293	1.03863	1.51655		0.979058	-0.546118	1.52518		0.464182	2.16502e-05	2.24295e-06
ENSG00000071462.11_WBSCR22	1.50327e-05	1.41597e-05	1.48361e-05	1.31678e-05		0.148582	0.1721	-0.0235184		0.0717382	0.346279	0.818745			ENSG00000071462.11_WBSCR22	5.06244	4.74133	4.99055	4.38645		0.160284	0.186146	-0.0258616		2.89566e-06	1.23715e-05	0.146098
ENSG00000071537.13_SEL1L	5.21555e-05	4.99729e-05	4.89166e-05	4.33301e-05		0.236941	0.174953	0.0619876		0.00303754	0.202967	0.304764			ENSG00000071537.13_SEL1L	19.8278	18.8547	18.4216	16.13		0.261931	0.191649	0.0702826		1.52403e-07	3.09288e-06	0.661522
ENSG00000071539.13_TRIP13	7.31546e-07	7.91584e-07	1.29865e-06	3.13895e-07		1.27869	2.04866	-0.769978		0.000738849	0.00895699	0.631508			ENSG00000071539.13_TRIP13	0.195542	0.212986	0.377073	0.0796125		1.35937	2.24378	-0.884409		0.0715943	1	0.168256
ENSG00000071553.16_ATP6AP1	2.25222e-05	1.99095e-05	1.54313e-05	1.37714e-05		0.623472	0.164186	0.459287		1.0211e-05	0.180194	0.000363589			ENSG00000071553.16_ATP6AP1	7.87938	6.88261	5.20954	4.60169		0.681652	0.178993	0.502658		0.0242096	0.000114101	0.00129064
ENSG00000071564.14_TCF3	6.4411e-06	6.84194e-06	5.97476e-06	4.81741e-06		0.463254	0.310622	0.152632		0.000100281	0.282934	0.0865373			ENSG00000071564.14_TCF3	2.01811	2.15449	1.86571	1.475		0.500231	0.339009	0.161222		0.120528	0.0299608	0.0193121
ENSG00000071575.11_TRIB2	1.08371e-05	1.16248e-05	7.27243e-06	7.34149e-06		0.613337	-0.0136349	0.626972		7.5287e-05	0.92287	7.6584e-05			ENSG00000071575.11_TRIB2	3.55268	3.83225	2.30241	2.32658		0.666377	-0.0150653	0.681442		0.325591	0.000472814	0.000107092
ENSG00000071626.16_DAZAP1	1.75825e-05	1.87324e-05	1.76781e-05	1.67675e-05		0.114896	0.0762935	0.0386025		0.408141	0.456151	0.185342			ENSG00000071626.16_DAZAP1	6.01575	6.43613	6.06677	5.70406		0.126301	0.088939	0.0373623		1.77243e-05	0.00564451	0.0655181
ENSG00000071655.17_MBD3	1.47711e-05	1.39616e-05	1.81868e-05	1.19449e-05		0.266296	0.6065	-0.340204		0.0272539	0.00442901	0.32515			ENSG00000071655.17_MBD3	4.97589	4.67171	6.26688	3.94374		0.290606	0.668183	-0.377577		6.85813e-06	0.0503243	0.539235
ENSG00000071677.1_PRLH	0	0	0	0		0	0	0		NA	NA	NA			ENSG00000071677.1_PRLH	0	0	0	0		0	0	0		NA	NA	NA
ENSG00000071794.15_HLTF	9.55862e-06	1.07859e-05	1.44304e-05	1.28461e-05		-0.336691	0.167779	-0.504469		0.00170981	0.140237	0.00367994			ENSG00000071794.15_HLTF	3.09703	3.53126	4.85219	4.27016		-0.365654	0.184344	-0.549998		2.19736e-05	1.23715e-05	0.0944545
ENSG00000071859.14_FAM50A	2.18298e-05	1.86955e-05	1.20633e-05	1.17578e-05		0.78521	0.0370115	0.748198		2.89566e-06	0.582414	0.000122877			ENSG00000071859.14_FAM50A	7.61558	6.435	4.01052	3.8782		0.857171	0.0484024	0.808769		0.755273	0.00299695	0.000705523
ENSG00000071889.16_FAM3A	1.11347e-05	9.73446e-06	1.3632e-05	1.1939e-05		-0.194312	0.191318	-0.38563		0.0207789	0.22763	0.00770141			ENSG00000071889.16_FAM3A	3.65518	3.16235	4.55543	3.94243		-0.209835	0.208503	-0.418338		3.04806e-07	0.0011289	0.75081
ENSG00000071894.16_CPSF1	1.90522e-05	1.94375e-05	1.99167e-05	1.91764e-05		0.0051419	0.0546474	-0.0495055		0.906311	0.313618	0.439492			ENSG00000071894.16_CPSF1	6.58787	6.71829	6.99916	6.60674		0.0100851	0.083243	-0.0731579		1.77243e-05	0.00714456	0.16232
ENSG00000071909.18_MYO3B	9.12e-08	1.18134e-07	3.05273e-07	6.58923e-08		0.667622	2.21192	-1.54429		0.516303	0.00299695	0.00545222			ENSG00000071909.18_MYO3B	0.0215833	0.0291389	0.077875	0.0154		0.719688	2.33823	-1.61854		0.732605	0.78331	0.87852
ENSG00000071967.11_CYBRD1	2.07218e-05	2.12062e-05	9.72446e-06	1.63547e-05		0.35821	-0.750015	1.10822		0.14585	0.00564451	2.0834e-05			ENSG00000071967.11_CYBRD1	7.2115	7.44729	3.16469	5.58141		0.393064	-0.818567	1.21163		0.0641767	3.09288e-06	2.24295e-06
ENSG00000071991.8_CDH19	4.22953e-06	3.36623e-06	2.12822e-06	6.22202e-06		-0.712188	-1.54774	0.83555		0.000919447	9.27865e-05	0.00578203			ENSG00000071991.8_CDH19	1.28865	1.00962	0.621708	1.94614		-0.76006	-1.6463	0.886243		1.52403e-07	8.69382e-05	0.000559437
ENSG00000071994.10_PDCD2	1.68815e-05	1.68195e-05	1.59425e-05	1.9557e-05		-0.214889	-0.294803	0.0799143		0.00613285	0.0111529	0.368427			ENSG00000071994.10_PDCD2	5.75076	5.72382	5.39623	6.74485		-0.233416	-0.321835	0.0884182		1.52403e-07	3.09288e-06	0.0380268
ENSG00000072041.16_SLC6A15	5.45888e-09	0	0	0		0	0	0		0.502335	NA	0.454186			ENSG00000072041.16_SLC6A15	0.00122222	0	0	0		0	0	0		0.502335	NA	0.454186
ENSG00000072042.12_RDH11	3.23166e-05	3.08057e-05	4.92736e-05	3.78922e-05		-0.263751	0.378914	-0.642665		0.00613285	0.0425704	0.000657554			ENSG00000072042.12_RDH11	11.6915	11.1198	18.6529	13.9278		-0.288217	0.421436	-0.709654		1.52403e-07	0.000429911	0.00885096
ENSG00000072062.13_PRKACA	2.11775e-05	1.82765e-05	1.99822e-05	9.53501e-06		1.04887	1.06741	-0.0185461		1.47831e-05	3.71146e-05	0.818745			ENSG00000072062.13_PRKACA	7.36199	6.28638	6.93969	3.08933		1.14336	1.16758	-0.0242149		0.0328507	0.821204	0.373896
ENSG00000072071.16_ADGRL1	2.12335e-06	1.92302e-06	1.90931e-06	1.16828e-06		0.792241	0.708662	0.0835791		0.000738849	0.22763	0.266513			ENSG00000072071.16_ADGRL1	0.610444	0.550083	0.55249	0.3227		0.846516	0.775754	0.0707619		0.885394	0.187	0.0399455
ENSG00000072080.10_SPP2	5.25025e-05	5.31674e-05	0.000131126	0.000145714		-1.46358	-0.15219	-1.31139		6.85813e-06	0.417582	0.000192639			ENSG00000072080.10_SPP2	20.1047	20.8254	55.4298	61.8659		-1.59598	-0.158481	-1.4375		1.52403e-07	0.000207223	7.6584e-05
ENSG00000072110.13_ACTN1	4.89129e-05	5.13725e-05	2.50822e-05	1.87523e-05		1.41897	0.419594	0.999378		1.52403e-07	0.140237	2.0834e-05			ENSG00000072110.13_ACTN1	18.4355	19.522	8.90644	6.44896		1.55725	0.465781	1.09147		0.00214787	0.0168995	0.000441311
ENSG00000072121.15_ZFYVE26	1.02168e-05	1.07684e-05	7.4192e-06	8.60071e-06		0.286845	-0.213191	0.500037		0.00364365	0.0425704	5.99122e-05			ENSG00000072121.15_ZFYVE26	3.32779	3.52786	2.35274	2.76092		0.312142	-0.23081	0.542952		0.000289413	5.87648e-05	0.000363589
ENSG00000072133.10_RPS6KA6	8.93895e-07	9.03816e-07	9.14418e-07	1.55927e-06		-0.794714	-0.76995	-0.0247643		0.000225099	5.87648e-05	0.917057			ENSG00000072133.10_RPS6KA6	0.243069	0.244806	0.247	0.437825		-0.843843	-0.825843	-0.0179995		2.94571e-05	8.53481e-05	0.0486079
ENSG00000072134.15_EPN2	6.01186e-06	7.51131e-06	6.97747e-06	1.16059e-05		-0.779421	-0.734079	-0.0453416		1.47831e-05	0.000429911	0.983383			ENSG00000072134.15_EPN2	1.87389	2.39272	2.21486	3.82369		-0.841874	-0.787746	-0.0541279		3.33842e-05	8.69382e-05	0.289742
ENSG00000072135.12_PTPN18	2.13935e-05	1.99262e-05	1.85863e-05	1.54596e-05		0.418327	0.265738	0.152589		1.82883e-06	0.821204	0.0787915			ENSG00000072135.12_PTPN18	7.4716	6.88681	6.43701	5.21891		0.460074	0.302642	0.157433		0.000225099	0.000429911	0.0865373
ENSG00000072163.19_LIMS2	5.90101e-06	6.61782e-06	1.11067e-05	7.84206e-06		-0.325205	0.50212	-0.827325		0.0135003	0.92287	0.0787915			ENSG00000072163.19_LIMS2	1.85131	2.07906	3.71858	2.49765		-0.345909	0.574182	-0.920091		2.71816e-05	0.107202	0.64138
ENSG00000072182.12_ASIC4	5.46271e-08	2.39251e-08	1.02674e-07	5.39089e-08		-0.456871	0.929476	-1.38635		0.626396	0.860177	0.558605			ENSG00000072182.12_ASIC4	0.0128889	0.00552778	0.0258542	0.0128375		-0.479352	1.01003	-1.48938		0.340784	0.27151	0.759803
ENSG00000072195.14_SPEG	1.274e-06	1.37449e-06	8.5975e-07	8.71253e-07		0.604008	-0.0191748	0.623182		0.308478	0.771303	0.252985			ENSG00000072195.14_SPEG	0.356389	0.395958	0.233667	0.235875		0.673376	-0.0135706	0.686947		0.471778	0.00912063	0.0419476
ENSG00000072201.13_LNX1	3.10307e-06	3.25443e-06	3.97106e-06	3.73366e-06		-0.232133	0.0889318	-0.321065		0.0889448	0.627738	0.0715996			ENSG00000072201.13_LNX1	0.918653	0.968097	1.19788	1.11983		-0.24737	0.0972041	-0.344574		0.000167015	0.000534734	0.687429
ENSG00000072210.18_ALDH3A2	9.09052e-05	9.43868e-05	0.000102088	0.000126725		-0.451897	-0.311889	-0.140008		6.09612e-07	0.00564451	0.231598			ENSG00000072210.18_ALDH3A2	36.6021	38.132	41.6064	52.8419		-0.499916	-0.344877	-0.155039		1.52403e-07	3.09288e-06	0.0649382
ENSG00000072274.12_TFRC	2.47056e-05	2.5511e-05	1.93023e-05	1.51158e-05		0.732104	0.352713	0.379392		0.00170981	0.0425704	0.215376			ENSG00000072274.12_TFRC	8.76468	9.09043	6.67784	5.1234		0.801164	0.382281	0.418883		0.325591	0.0299608	0.0248216
ENSG00000072310.16_SREBF1	6.53542e-05	5.01989e-05	6.16543e-05	3.3204e-05		0.799129	0.892846	-0.0937173		0.0180558	0.00201347	0.545073			ENSG00000072310.16_SREBF1	26.0233	19.0944	24.0992	12.1516		0.892551	0.987845	-0.0952946		0.225868	0.538659	0.545073
ENSG00000072315.3_TRPC5	5.63421e-07	5.0816e-07	1.2312e-06	1.20776e-06		-1.17259	0.027731	-1.20032		2.1184e-05	0.87176	0.000122877			ENSG00000072315.3_TRPC5	0.147708	0.133278	0.34099	0.333425		-1.24686	0.0323654	-1.27923		2.16342e-05	0.00240644	0.0175411
ENSG00000072364.12_AFF4	2.90281e-05	3.06885e-05	2.60483e-05	2.37101e-05		0.332628	0.135684	0.196944		1.47831e-05	0.180194	0.021805			ENSG00000072364.12_AFF4	10.3877	11.0367	9.22168	8.32884		0.363066	0.146914	0.216152		7.61789e-05	3.71146e-05	0.0325108
ENSG00000072401.14_UBE2D1	7.43566e-06	6.81001e-06	5.30419e-06	4.01848e-06		0.825801	0.400482	0.425319		1.0211e-05	0.140237	0.0115977			ENSG00000072401.14_UBE2D1	2.36271	2.14197	1.64425	1.2149		0.890587	0.436592	0.453995		0.270063	0.00564451	0.000164502
ENSG00000072415.8_MPP5	1.18233e-05	1.21369e-05	1.60055e-05	1.54425e-05		-0.366263	0.0516606	-0.417923		2.1184e-05	0.282934	0.000122877			ENSG00000072415.8_MPP5	3.89796	4.01076	5.42263	5.21512		-0.399257	0.0562896	-0.455547		1.52403e-07	3.09288e-06	0.146098
ENSG00000072422.16_RHOBTB1	7.9538e-06	7.1983e-06	7.16116e-06	7.11837e-06		0.0898983	0.00864589	0.0812525		0.94371	0.771303	0.884076			ENSG00000072422.16_RHOBTB1	2.54067	2.2814	2.27356	2.25151		0.0987579	0.0140602	0.0846978		0.00139814	5.87648e-05	0.0177433
ENSG00000072501.17_SMC1A	1.18518e-05	1.0443e-05	1.27193e-05	1.95695e-05		-0.811901	-0.621591	-0.190309		3.04806e-07	0.000429911	0.231598			ENSG00000072501.17_SMC1A	3.90942	3.41449	4.22536	6.75793		-0.883968	-0.677505	-0.206463		1.52403e-07	3.09288e-06	0.786501
ENSG00000072506.12_HSD17B10	5.05725e-05	4.21713e-05	6.91727e-05	7.13855e-05		-0.62238	-0.0454282	-0.576952		6.85813e-06	0.87176	2.74241e-05			ENSG00000072506.12_HSD17B10	19.161	15.707	26.9924	27.995		-0.683268	-0.0526174	-0.630651		1.52403e-07	3.09288e-06	9.73487e-05
ENSG00000072518.20_MARK2	8.11043e-06	7.96454e-06	6.30623e-06	3.89735e-06		1.04425	0.694283	0.349967		1.52403e-07	0.00442901	0.021805			ENSG00000072518.20_MARK2	2.59131	2.53806	1.98073	1.17294		1.12865	0.755905	0.372748		0.00167927	0.187125	0.0157984
ENSG00000072571.19_HMMR	1.43384e-06	2.11622e-06	3.01336e-06	8.93103e-07		0.990945	1.75447	-0.763528		0.00435293	0.00264751	0.123589			ENSG00000072571.19_HMMR	0.401861	0.632139	0.910146	0.2429		1.0898	1.90574	-0.815933		0.828899	0.766487	0.671914
ENSG00000072609.17_CHFR	1.13292e-05	1.27542e-05	8.09342e-06	7.96025e-06		0.597155	0.0239361	0.573219		7.5287e-05	0.771303	0.000657554			ENSG00000072609.17_CHFR	3.73247	4.23754	2.59156	2.53905		0.650293	0.0295334	0.62076		0.230597	0.000600019	0.0011455
ENSG00000072657.8_TRHDE	6.21876e-07	7.92384e-07	1.42273e-06	2.80784e-06		-1.98941	-0.9808	-1.00861		0.00723472	0.140237	0.0787915			ENSG00000072657.8_TRHDE	0.165597	0.217889	0.404719	0.84705		-2.14327	-1.06553	-1.07775		0.000604537	0.00917969	0.408774
ENSG00000072682.18_P4HA2	1.27167e-05	1.08864e-05	7.11463e-06	5.00182e-06		1.23845	0.508335	0.730114		1.0211e-05	0.0249163	0.00314635			ENSG00000072682.18_P4HA2	4.23551	3.59171	2.25778	1.536		1.34932	0.555727	0.793595		0.0273957	0.0249163	0.00111399
ENSG00000072694.20_FCGR2B	1.33024e-05	9.78882e-06	1.81708e-05	1.97596e-05		-0.775212	-0.120938	-0.654274		0.000173282	0.582414	0.00162686			ENSG00000072694.20_FCGR2B	4.44863	3.18356	6.25301	6.83787		-0.841453	-0.128997	-0.712456		1.52403e-07	6.18576e-06	0.0193121
ENSG00000072736.18_NFATC3	1.14655e-05	1.1436e-05	1.34513e-05	1.59839e-05		-0.481178	-0.248874	-0.232304		0.000132591	0.00343619	0.00044489			ENSG00000072736.18_NFATC3	3.77376	3.76821	4.47851	5.41498		-0.522013	-0.273936	-0.248077		3.04806e-07	3.09288e-06	0.703172
ENSG00000072756.16_TRNT1	1.2209e-05	1.36156e-05	1.03243e-05	9.62783e-06		0.423464	0.10076	0.322704		7.5287e-05	0.313618	0.0022777			ENSG00000072756.16_TRNT1	4.03812	4.55129	3.3657	3.11944		0.461274	0.10962	0.351654		0.00778198	0.000114101	0.00111399
ENSG00000072778.19_ACADVL	0.00037183	0.000356075	0.000269581	0.00029875		0.284812	-0.148222	0.433034		0.0238332	0.0930896	0.00429118			ENSG00000072778.19_ACADVL	177.732	168.404	123.519	138.155		0.325047	-0.161562	0.486609		1.47831e-05	2.16502e-05	0.0478654
ENSG00000072786.12_STK10	1.00238e-05	1.21205e-05	6.46761e-06	5.56789e-06		0.991732	0.216103	0.775629		4.57209e-06	0.974236	0.000542147			ENSG00000072786.12_STK10	3.25917	4.03372	2.05034	1.7285		1.07697	0.246345	0.830625		0.0492285	0.0228756	0.00865845
ENSG00000072803.17_FBXW11	1.90349e-05	2.00856e-05	1.66176e-05	1.77746e-05		0.138105	-0.0971095	0.235214		0.0400161	0.974236	0.0715996			ENSG00000072803.17_FBXW11	6.55136	6.94539	5.65818	6.07802		0.150938	-0.103265	0.254203		1.52403e-07	1.23715e-05	0.0022777
ENSG00000072818.11_ACAP1	5.72468e-06	9.26192e-06	4.34713e-06	5.85397e-06		0.356186	-0.42935	0.785537		0.654352	0.140237	0.0346271			ENSG00000072818.11_ACAP1	1.79033	3.0609	1.32817	1.82736		0.40859	-0.460327	0.868916		0.0614612	0.00137954	0.0187853
ENSG00000072832.14_CRMP1	2.17e-06	2.53488e-06	1.55954e-06	1.04315e-06		1.17322	0.580183	0.593035		0.000289413	0.0691507	0.024561			ENSG00000072832.14_CRMP1	0.625569	0.744181	0.441042	0.285938		1.26014	0.625215	0.634926		0.0759805	0.338884	0.00717163
ENSG00000072840.12_EVC	5.65398e-06	5.99686e-06	5.40532e-06	2.69209e-06		1.11364	1.00565	0.107982		0.000289413	0.0299608	0.304764			ENSG00000072840.12_EVC	1.75751	1.88592	1.69573	0.79125		1.20309	1.0997	0.103392		0.0886503	0.771303	0.171503
ENSG00000072849.10_DERL2	2.38265e-05	1.9688e-05	2.11612e-05	2.19584e-05		-0.0132745	-0.0533512	0.0400767		0.795635	0.821204	0.950179			ENSG00000072849.10_DERL2	8.38503	6.79704	7.3544	7.65885		-0.0128312	-0.058521	0.0456897		1.77243e-05	8.69382e-05	0.0478654
ENSG00000072858.10_SIDT1	8.05605e-07	1.94325e-06	1.02226e-06	1.45107e-06		-0.0782796	-0.505351	0.427072		0.207851	0.0137695	1			ENSG00000072858.10_SIDT1	0.220319	0.566486	0.280625	0.405225		-0.042716	-0.53008	0.487364		0.0125744	0.000146575	0.111839
ENSG00000072864.14_NDE1	5.4208e-06	7.12006e-06	4.9752e-06	3.06058e-06		1.03476	0.700952	0.333809		3.04806e-07	0.0111529	0.00668226			ENSG00000072864.14_NDE1	1.67485	2.25149	1.54034	0.904125		1.11859	0.768658	0.34993		0.0273745	0.0516882	0.00770141
ENSG00000072952.18_MRVI1	3.0086e-06	3.15348e-06	8.94287e-07	1.8447e-06		0.740029	-1.04458	1.78461		0.00113662	0.000831985	4.50902e-06			ENSG00000072952.18_MRVI1	0.887778	0.943	0.244385	0.525487		0.800728	-1.1045	1.90523		0.736981	8.69382e-05	2.76015e-05
ENSG00000072954.6_TMEM38A	1.7915e-06	1.69893e-06	3.52601e-06	2.83679e-06		-0.700852	0.31378	-1.01463		0.000173282	0.202967	1.54925e-06			ENSG00000072954.6_TMEM38A	0.509583	0.480667	1.05397	0.833625		-0.751606	0.338362	-1.08997		1.77243e-05	0.0146711	0.00591816
ENSG00000072958.8_AP1M1	2.21861e-05	1.95835e-05	2.13053e-05	1.75969e-05		0.247132	0.275896	-0.0287639		0.0238332	0.87176	0.464769			ENSG00000072958.8_AP1M1	7.75115	6.77385	7.44925	6.01465		0.271985	0.308614	-0.0366289		6.85813e-06	0.0358279	0.158429
ENSG00000073008.14_PVR	2.79223e-05	2.28621e-05	1.60509e-05	1.51598e-05		0.744134	0.0824013	0.661733		3.04806e-07	0.627738	9.73487e-05			ENSG00000073008.14_PVR	9.96429	8.00728	5.46253	5.11077		0.814102	0.0960275	0.718075		0.291376	0.00201347	0.000763005
ENSG00000073050.11_XRCC1	4.73162e-06	4.92973e-06	5.08109e-06	5.50871e-06		-0.189491	-0.116578	-0.0729133		0.207851	0.456151	0.545073			ENSG00000073050.11_XRCC1	1.4464	1.51907	1.56009	1.70522		-0.2017	-0.128329	-0.0733709		0.000166671	0.00013918	0.189112
ENSG00000073060.15_SCARB1	8.21865e-05	6.62201e-05	5.55878e-05	3.57736e-05		1.05259	0.635874	0.416715		1.06682e-06	0.00151861	0.00770141			ENSG00000073060.15_SCARB1	32.756	25.8343	21.3731	13.0672		1.16472	0.709855	0.454862		0.759494	0.0591359	0.0587785
ENSG00000073067.13_CYP2W1	1.35657e-07	1.34741e-07	4.69805e-07	2.13392e-07		-0.658427	1.13855	-1.79698		0.359995	0.20898	0.0493229			ENSG00000073067.13_CYP2W1	0.0332778	0.0338333	0.125208	0.054475		-0.699043	1.20066	-1.89971		0.105667	0.690718	0.222145
ENSG00000073111.13_MCM2	2.45807e-06	2.9377e-06	3.52808e-06	1.86185e-06		0.535094	0.922148	-0.387055		0.0156402	0.0111529	0.185342			ENSG00000073111.13_MCM2	0.716125	0.871208	1.06125	0.5301		0.582269	1.00143	-0.419159		0.280417	0.821204	0.882185
ENSG00000073146.15_MOV10L1	2.42315e-07	2.60361e-07	4.23497e-07	7.68547e-07		-1.6125	-0.859781	-0.752722		0.000132591	0.0159761	0.351144			ENSG00000073146.15_MOV10L1	0.06075	0.0664722	0.112229	0.206275		-1.69722	-0.878121	-0.819097		2.90877e-05	0.000669984	0.624481
ENSG00000073150.13_PANX2	1.26796e-06	1.36426e-06	2.0033e-06	2.05263e-06		-0.641188	-0.0350949	-0.606093		0.00850362	0.380972	0.171503			ENSG00000073150.13_PANX2	0.351153	0.382708	0.583354	0.591212		-0.68817	-0.0193047	-0.668865		0.000457637	0.0110837	0.750569
ENSG00000073169.13_SELENOO	2.05769e-05	1.63219e-05	2.46263e-05	2.33778e-05		-0.341567	0.0750569	-0.416624		0.00364365	0.674397	0.0430606			ENSG00000073169.13_SELENOO	7.21861	5.57297	8.7433	8.21007		-0.360272	0.0907828	-0.451055		1.06682e-06	0.00264751	0.545073
ENSG00000073282.12_TP63	3.1707e-07	1.75889e-07	5.03579e-07	1.34332e-07		0.875664	1.90642	-1.03075		0.0799789	0.00917969	0.0442483			ENSG00000073282.12_TP63	0.0806944	0.0433333	0.133083	0.0322		0.945531	2.0472	-1.10167		0.923302	0.739929	0.83159
ENSG00000073331.17_ALPK1	1.23162e-05	1.30517e-05	1.03961e-05	9.07147e-06		0.483593	0.196629	0.286964		0.000225099	0.0804211	0.0115977			ENSG00000073331.17_ALPK1	4.07825	4.34492	3.38899	2.9251		0.525877	0.212369	0.313508		0.0415222	0.000113087	0.000557848
ENSG00000073350.13_LLGL2	1.76562e-05	1.79744e-05	2.17411e-05	1.35944e-05		0.390106	0.677413	-0.287307		0.00517682	0.000429911	0.391305			ENSG00000073350.13_LLGL2	6.04212	6.20351	7.59972	4.54274		0.430634	0.742384	-0.31175		0.000468791	0.0930896	1
ENSG00000073417.14_PDE8A	2.28907e-05	2.74221e-05	2.63045e-05	3.34772e-05		-0.412253	-0.347869	-0.0643839		1.47831e-05	0.00442901	0.368427			ENSG00000073417.14_PDE8A	8.0174	9.76036	9.33624	12.1466		-0.450479	-0.379639	-0.0708396		1.52403e-07	3.09288e-06	0.884076
ENSG00000073464.11_CLCN4	2.91066e-06	2.22856e-06	2.99699e-06	2.74468e-06		-0.0950899	0.126872	-0.221962		0.207851	0.674397	0.113367			ENSG00000073464.11_CLCN4	0.8595	0.6435	0.883427	0.803625		-0.0967493	0.136589	-0.233338		0.000201716	0.000323577	0.445705
ENSG00000073536.17_NLE1	2.61893e-06	2.66651e-06	2.9253e-06	3.0621e-06		-0.2125	-0.0659397	-0.14656		0.132742	0.627738	0.304764			ENSG00000073536.17_NLE1	0.764153	0.78	0.86126	0.904925		-0.229055	-0.0713487	-0.157706		2.68389e-05	0.000149133	0.279722
ENSG00000073578.16_SDHA	0.000105002	9.36451e-05	0.000112756	0.000126112		-0.34449	-0.161501	-0.182989		4.09964e-05	0.0503243	0.0346271			ENSG00000073578.16_SDHA	42.8829	37.7669	46.3542	52.5758		-0.382727	-0.1817	-0.201027		1.52403e-07	3.09288e-06	0.00268125
ENSG00000073584.18_SMARCE1	2.92958e-05	3.21931e-05	2.64014e-05	3.51935e-05		-0.194984	-0.414695	0.21971		0.000468791	0.00013918	0.0649382			ENSG00000073584.18_SMARCE1	10.4967	11.6337	9.3819	12.8297		-0.21346	-0.45154	0.23808		1.52403e-07	8.69382e-05	0.00921986
ENSG00000073598.5_FNDC8	5.09986e-09	0	0	5.38354e-09		-1.0781	#NUM!	0		0.26446	0.128616	0.454186			ENSG00000073598.5_FNDC8	0.00113889	0	0	0.0012		-1.07541	#NUM!	0		0.26446	0.128616	0.454186
ENSG00000073605.18_GSDMB	1.47619e-05	1.71302e-05	2.23782e-05	2.08278e-05		-0.385312	0.103583	-0.488895		0.00995541	0.974236	0.0787915			ENSG00000073605.18_GSDMB	5.01175	5.88175	7.87641	7.23584		-0.409764	0.122378	-0.532142		1.52403e-07	0.00151861	0.28522
ENSG00000073614.12_KDM5A	1.77559e-05	1.99837e-05	1.60495e-05	1.79555e-05		0.0716485	-0.161904	0.233553		0.381642	0.159327	0.0150404			ENSG00000073614.12_KDM5A	6.07215	6.90443	5.43673	6.15038		0.0771643	-0.177935	0.2551		1.82883e-06	3.09288e-06	0.024561
ENSG00000073670.13_ADAM11	1.40729e-07	8.74652e-08	2.44471e-07	1.27927e-07		-0.165059	0.934341	-1.0994		0.428814	0.529881	0.338956			ENSG00000073670.13_ADAM11	0.0342222	0.0207778	0.0625104	0.0306		-0.1541	1.03056	-1.18467		0.0144787	0.0239527	0.764052
ENSG00000073711.10_PPP2R3A	2.86904e-06	3.58494e-06	1.97759e-06	2.06829e-06		0.641752	-0.0646961	0.706448		7.5287e-05	0.538659	9.73487e-05			ENSG00000073711.10_PPP2R3A	0.842583	1.07617	0.564979	0.592637		0.694945	-0.0689522	0.763897		0.291244	0.000113593	3.97237e-05
ENSG00000073712.14_FERMT2	2.3701e-05	2.26217e-05	3.63551e-05	5.8815e-05		-1.34446	-0.694028	-0.650436		1.52403e-07	1.23715e-05	1.54925e-06			ENSG00000073712.14_FERMT2	8.32604	7.90429	13.2972	22.6072		-1.47809	-0.765665	-0.712426		1.77243e-05	3.09288e-06	0.000107092
ENSG00000073734.8_ABCB11	5.28312e-05	4.78103e-05	4.47445e-05	7.15701e-05		-0.508203	-0.677646	0.169444		0.00208121	0.00151861	0.32515			ENSG00000073734.8_ABCB11	20.15	18.0444	16.7739	28.0887		-0.556633	-0.743771	0.187138		1.52403e-07	3.09288e-06	0.490806
ENSG00000073737.16_DHRS9	1.79857e-06	1.60594e-06	2.90821e-06	1.50991e-06		0.172989	0.94567	-0.772681		0.620606	0.0691507	0.0649382			ENSG00000073737.16_DHRS9	0.513861	0.457056	0.871917	0.425863		0.18896	1.0338	-0.844843		0.0719451	0.409149	0.329575
ENSG00000073754.5_CD5L	2.34517e-06	9.58218e-06	2.07135e-05	3.42712e-05		-2.52272	-0.726429	-1.79629		2.1184e-05	0.0299608	1.56544e-05			ENSG00000073754.5_CD5L	0.704125	3.58218	7.27819	12.5448		-2.54929	-0.785441	-1.76384		9.25904e-05	1.23715e-05	8.9604e-05
ENSG00000073756.11_PTGS2	2.26204e-06	1.35422e-06	8.46902e-07	5.72415e-07		1.65936	0.565133	1.09423		0.000919447	0.22763	0.0193121			ENSG00000073756.11_PTGS2	0.668153	0.380778	0.229125	0.150987		1.79642	0.601706	1.19471		0.0548967	0.0403766	0.000701653
ENSG00000073792.15_IGF2BP2	4.22631e-06	4.63797e-06	1.80696e-06	2.21632e-06		0.999837	-0.294602	1.29444		0.000738849	0.0358279	0.000192639			ENSG00000073792.15_IGF2BP2	1.284	1.43576	0.521115	0.639738		1.08793	-0.295879	1.38381		0.259592	0.000681866	9.79813e-05
ENSG00000073803.13_MAP3K13	2.35059e-05	2.64903e-05	2.42936e-05	1.72127e-05		0.538349	0.497108	0.041241		6.85813e-06	0.000429911	0.723117			ENSG00000073803.13_MAP3K13	8.26686	9.39229	8.55166	5.8693		0.589156	0.543015	0.0461404		0.00318698	0.0121984	0.409035
ENSG00000073849.14_ST6GAL1	0.000136063	0.000127664	0.000150592	0.000204739		-0.634738	-0.443135	-0.191603		1.52403e-07	5.87648e-05	0.0101454			ENSG00000073849.14_ST6GAL1	57.2264	53.2632	64.0313	90.3362		-0.709465	-0.496526	-0.21294		1.52403e-07	3.09288e-06	0.00367994
ENSG00000073861.2_TBX21	3.45166e-07	8.69806e-07	5.53771e-07	3.65125e-07		0.734458	0.600898	0.13356		0.98122	0.180194	0.0825883			ENSG00000073861.2_TBX21	0.0876806	0.250208	0.146156	0.0937125		0.850236	0.641198	0.209037		0.0713216	0.0800621	0.52455
ENSG00000073905.8_VDAC1P1	6.50739e-08	1.53291e-07	3.99458e-07	6.86566e-08		0.669268	2.54058	-1.87131		0.667561	0.310871	0.118531			ENSG00000073905.8_VDAC1P1	0.0157222	0.03975	0.107031	0.0163625		0.761372	2.70957	-1.94819		0.334741	0.945798	0.266848
ENSG00000073910.19_FRY	1.53559e-05	1.65175e-05	1.03933e-05	7.01106e-06		1.18465	0.567948	0.616704		2.1184e-05	0.0249163	0.0170641			ENSG00000073910.19_FRY	5.21478	5.66107	3.40961	2.21406		1.29636	0.622913	0.673447		0.150212	0.0442538	0.00367994
ENSG00000073921.17_PICALM	7.64528e-05	9.13661e-05	5.79532e-05	9.48549e-05		-0.176889	-0.710834	0.533944		0.0238332	3.09288e-06	1.54925e-06			ENSG00000073921.17_PICALM	30.1734	36.7945	22.1917	38.3344		-0.195169	-0.788618	0.593449		1.52403e-07	3.09288e-06	0.0011455
ENSG00000073969.18_NSF	1.35488e-05	1.11813e-05	1.11722e-05	9.15334e-06		0.433903	0.287545	0.146358		0.000369882	0.0425704	0.158429			ENSG00000073969.18_NSF	4.52053	3.67303	3.6659	2.95408		0.471783	0.311459	0.160324		0.0135274	1.23715e-05	0.00120007
ENSG00000074047.21_GLI2	1.16384e-06	1.46407e-06	8.00038e-07	3.12495e-07		2.07201	1.35623	0.715774		2.95662e-05	0.0804211	0.021805			ENSG00000074047.21_GLI2	0.322	0.414653	0.221021	0.0791625		2.2181	1.48129	0.736802		0.00315378	0.619441	0.00391696
ENSG00000074054.17_CLASP1	2.01302e-05	2.30658e-05	2.09129e-05	2.12659e-05		0.0223599	-0.0241427	0.0465026		0.906311	0.380972	0.490806			ENSG00000074054.17_CLASP1	6.9694	8.0815	7.26284	7.39594		0.0250451	-0.0261985	0.0512436		3.04806e-07	9.27865e-05	0.185342
ENSG00000074071.14_MRPS34	2.52679e-05	2.30266e-05	2.87464e-05	2.30349e-05		0.0680375	0.319558	-0.251521		0.356195	0.000831985	0.00429118			ENSG00000074071.14_MRPS34	8.92881	8.06701	10.2661	8.07069		0.0744164	0.347124	-0.272707		1.77243e-05	6.18576e-06	0.132839
ENSG00000074181.8_NOTCH3	5.37266e-06	6.89417e-06	1.96399e-06	1.04646e-06		2.55117	0.908271	1.6429		4.57209e-06	0.254303	5.99122e-05			ENSG00000074181.8_NOTCH3	1.66054	2.19868	0.574198	0.286425		2.75208	1.00339	1.74869		6.85813e-06	0.428272	8.22047e-05
ENSG00000074201.8_CLNS1A	3.84203e-05	3.58651e-05	3.66158e-05	4.683e-05		-0.334354	-0.354966	0.020612		0.000919447	0.00442901	0.517585			ENSG00000074201.8_CLNS1A	14.1388	13.1306	13.4171	17.5697		-0.365812	-0.389017	0.0232046		1.52403e-07	3.09288e-06	0.330168
ENSG00000074211.13_PPP2R2C	4.62703e-07	2.86103e-07	1.32786e-07	1.18055e-08		4.98706	3.49157	1.49549		8.21917e-05	0.788913	0.00732105			ENSG00000074211.13_PPP2R2C	0.121194	0.0727083	0.0339896	0.002625		5.20687	3.6947	1.51217		0.000255524	0.969328	0.000219599
ENSG00000074219.13_TEAD2	5.82548e-06	4.68705e-06	2.39003e-06	3.35889e-06		0.646051	-0.490958	1.13701		0.00139814	0.00151861	4.65008e-05			ENSG00000074219.13_TEAD2	1.81699	1.43797	0.694573	0.99925		0.703722	-0.52472	1.22844		0.666007	8.69382e-05	1.54925e-06
ENSG00000074266.19_EED	1.11473e-05	1.319e-05	1.05063e-05	8.03045e-06		0.599613	0.387705	0.211908		1.47831e-05	0.0249163	0.346371			ENSG00000074266.19_EED	3.65942	4.39726	3.44147	2.56254		0.652612	0.425451	0.227161		0.225868	0.00895699	0.0346271
ENSG00000074276.10_CDHR2	2.7255e-05	2.30111e-05	2.7145e-05	1.25977e-05		0.996432	1.10753	-0.111097		0.00251968	5.87648e-05	0.75461			ENSG00000074276.10_CDHR2	9.7075	8.17575	9.67383	4.22125		1.08287	1.19642	-0.113551		0.53303	0.582414	0.917057
ENSG00000074317.10_SNCB	3.41452e-08	0	0	0		0	0	0		0.502335	NA	0.454186			ENSG00000074317.10_SNCB	0.00855556	0	0	0		0	0	0		0.502335	NA	0.454186
ENSG00000074319.12_TSG101	2.17412e-05	2.36451e-05	2.11634e-05	2.43396e-05		-0.10105	-0.20173	0.10068		0.207851	0.0930896	0.266513			ENSG00000074319.12_TSG101	7.57089	8.30757	7.3535	8.57014		-0.110319	-0.220887	0.110568		1.06682e-06	3.09288e-06	0.024561
ENSG00000074356.16_NCBP3	1.21135e-05	1.55766e-05	9.1529e-06	1.04331e-05		0.408206	-0.188863	0.597069		0.00613285	0.202967	7.6584e-05			ENSG00000074356.16_NCBP3	4.00699	5.2704	2.95276	3.40536		0.44591	-0.205744	0.651655		0.00723472	6.18576e-06	4.65008e-05
ENSG00000074370.17_ATP2A3	3.32983e-06	4.70674e-06	2.17565e-06	2.06768e-06		0.95857	0.0734374	0.885133		0.00435293	0.974236	0.00429118			ENSG00000074370.17_ATP2A3	0.991153	1.45715	0.636115	0.600962		1.02644	0.0820117	0.944425		0.157012	0.0110155	0.00160752
ENSG00000074410.13_CA12	6.57483e-06	3.79262e-06	2.08684e-06	6.40972e-08		6.33758	5.02491	1.31267		6.09612e-07	1.23715e-05	0.000542147			ENSG00000074410.13_CA12	2.10908	1.15311	0.656302	0.0149		6.77439	5.46098	1.31341		8.2882e-05	0.0186669	0.000704554
ENSG00000074416.13_MGLL	4.12738e-05	3.63625e-05	3.17169e-05	1.81602e-05		1.09595	0.804468	0.291481		6.09612e-07	6.18576e-06	0.0386553			ENSG00000074416.13_MGLL	15.3088	13.3429	11.4816	6.22485		1.20251	0.883213	0.319295		0.286222	0.0804211	0.0380268
ENSG00000074527.11_NTN4	9.75653e-06	1.25251e-05	1.16135e-05	1.6206e-05		-0.540676	-0.480728	-0.0599473		0.00113662	0.00714456	0.661522			ENSG00000074527.11_NTN4	3.17874	4.16047	3.8352	5.50002		-0.583814	-0.520137	-0.0636766		2.71128e-05	3.09288e-06	0.227521
ENSG00000074582.12_BCS1L	2.06471e-05	1.74775e-05	1.63754e-05	2.05176e-05		-0.106136	-0.325329	0.219193		0.0986644	0.00895699	0.113367			ENSG00000074582.12_BCS1L	7.1766	5.97385	5.56201	7.1102		-0.11285	-0.354284	0.241433		1.77243e-05	3.09288e-06	0.00591816
ENSG00000074590.13_NUAK1	4.18558e-06	3.92213e-06	4.5925e-06	4.36614e-06		-0.107065	0.0729217	-0.179987		0.464182	0.92287	0.391305			ENSG00000074590.13_NUAK1	1.26831	1.18119	1.40315	1.3279		-0.116659	0.0795185	-0.196178		0.000606632	0.00264751	0.244304
ENSG00000074603.18_DPP8	1.16365e-05	1.31312e-05	1.06525e-05	1.0763e-05		0.202384	-0.0148864	0.21727		0.0509556	0.92287	0.0193121			ENSG00000074603.18_DPP8	3.83261	4.37364	3.47597	3.51995		0.221168	-0.0181398	0.239308		0.000202122	6.18576e-06	0.00185919
ENSG00000074621.13_SLC24A1	5.1681e-06	5.19099e-06	5.23407e-06	5.06676e-06		0.0317617	0.0468698	-0.0151081		0.58762	0.456151	0.113367			ENSG00000074621.13_SLC24A1	1.58971	1.59853	1.6281	1.55849		0.0326119	0.0630464	-0.0304345		6.19747e-05	0.00269069	0.0097726
ENSG00000074657.13_ZNF532	8.30349e-06	1.14017e-05	4.16978e-06	6.78072e-06		0.539067	-0.701465	1.24053		0.0156402	0.000429911	3.21412e-06			ENSG00000074657.13_ZNF532	2.66196	3.76668	1.2616	2.1383		0.588049	-0.761205	1.34925		0.457072	3.09288e-06	6.49782e-06
ENSG00000074660.15_SCARF1	5.85237e-06	5.2705e-06	6.38037e-06	4.56429e-06		0.285067	0.483249	-0.198182		0.0641767	0.202967	0.851285			ENSG00000074660.15_SCARF1	1.83171	1.62428	2.02129	1.39071		0.313273	0.539453	-0.22618		0.00466051	0.0209723	0.0753386
ENSG00000074695.5_LMAN1	5.03263e-05	5.38136e-05	7.36476e-05	6.57281e-05		-0.33606	0.164128	-0.500188		0.00113662	0.107202	0.000192639			ENSG00000074695.5_LMAN1	19.051	20.479	28.9419	25.5325		-0.369386	0.180825	-0.550212		1.52403e-07	6.18576e-06	7.6584e-05
ENSG00000074696.12_HACD3	3.38869e-05	3.46542e-05	4.97535e-05	5.01599e-05		-0.549566	-0.0117369	-0.537829		2.89566e-06	0.674397	7.6584e-05			ENSG00000074696.12_HACD3	12.3271	12.6215	18.8143	18.954		-0.603543	-0.0106748	-0.592869		1.52403e-07	3.09288e-06	0.000192639
ENSG00000074706.13_IPCEF1	8.95743e-07	2.29143e-06	2.48195e-06	2.8918e-06		-0.859694	-0.220497	-0.639197		0.00517682	0.380972	0.00770141			ENSG00000074706.13_IPCEF1	0.244347	0.678806	0.726865	0.856862		-0.892494	-0.237377	-0.655117		0.0015491	0.00201347	0.0789126
ENSG00000074755.14_ZZEF1	1.77096e-05	1.81769e-05	1.54732e-05	1.49814e-05		0.260266	0.0465936	0.213673		0.0180558	1	0.171503			ENSG00000074755.14_ZZEF1	6.07618	6.22568	5.23451	5.0468		0.285436	0.0526857	0.23275		2.1184e-05	0.00151861	0.0567523
ENSG00000074771.3_NOX3	0	0	0	0		0	0	0		NA	NA	NA			ENSG00000074771.3_NOX3	0	0	0	0		0	0	0		NA	NA	NA
ENSG00000074800.13_ENO1	0.000229595	0.000211585	0.000122096	0.000109914		1.00499	0.15163	0.853357		1.52403e-07	0.202967	4.39341e-07			ENSG00000074800.13_ENO1	102.8	93.8278	50.7247	45.1204		1.12362	0.168907	0.954709		0.620606	0.000429911	0.000239302
ENSG00000074803.17_SLC12A1	3.28463e-07	2.24905e-07	4.93644e-07	7.87093e-08		1.81363	2.64887	-0.835231		0.0154092	0.0279647	0.26172			ENSG00000074803.17_SLC12A1	0.0846944	0.0573889	0.131	0.01905		1.89887	2.7817	-0.882829		0.237016	0.333222	0.864818
ENSG00000074842.7_MYDGF	5.30633e-05	4.35443e-05	3.72088e-05	2.34722e-05		1.04118	0.664688	0.376494		2.1184e-05	1.23715e-05	0.00268125			ENSG00000074842.7_MYDGF	20.1913	16.2885	13.6263	8.23764		1.1468	0.726086	0.420712		0.286222	0.0168995	0.0101454
ENSG00000074855.10_ANO8	2.86773e-06	2.15529e-06	1.77683e-06	1.10416e-06		1.18561	0.686361	0.499251		3.04806e-07	0.0168995	0.0193121			ENSG00000074855.10_ANO8	0.845958	0.619681	0.505312	0.302938		1.27444	0.738156	0.536282		0.00250884	0.235009	0.00865102
ENSG00000074935.13_TUBE1	1.83503e-05	2.12921e-05	3.57243e-05	4.18887e-05		-1.07952	-0.229655	-0.849862		1.82883e-06	0.159327	0.000154347			ENSG00000074935.13_TUBE1	6.30975	7.41933	13.0868	15.5645		-1.18103	-0.250145	-0.93088		1.77243e-05	3.09288e-06	0.000653891
ENSG00000074964.16_ARHGEF10L	3.92903e-05	3.25193e-05	3.45627e-05	2.86952e-05		0.323364	0.268403	0.0549615		0.0799789	0.496507	1			ENSG00000074964.16_ARHGEF10L	14.7188	11.7958	12.6642	10.2743		0.367742	0.301712	0.0660296		0.000244077	0.0160657	0.631508
ENSG00000074966.10_TXK	2.02599e-06	1.98249e-06	2.08956e-06	2.94861e-06		-0.55698	-0.496835	-0.0601448		0.0717382	0.180194	0.786501			ENSG00000074966.10_TXK	0.582042	0.567333	0.600583	0.875362		-0.607103	-0.543516	-0.0635868		0.000102674	0.000194117	0.458644
ENSG00000075035.9_WSCD2	8.44693e-08	2.12145e-08	1.44774e-08	1.99477e-07		-1.91646	-3.78434	1.86788		0.0125021	0.000713374	0.056685			ENSG00000075035.9_WSCD2	0.0209444	0.00479167	0.0035	0.0509625		-1.98564	-3.86401	1.87837		0.00884476	0.000198456	0.0338569
ENSG00000075043.18_KCNQ2	6.72576e-07	4.03307e-08	2.9278e-07	0		0	0	0.283895		0.195508	0.411314	0.566615			ENSG00000075043.18_KCNQ2	0.209625	0.00977778	0.0871042	0		0	0	0.332768		0.195508	0.411314	0.566615
ENSG00000075073.14_TACR2	3.6462e-07	1.93442e-07	1.9179e-07	1.43102e-07		0.963378	0.42248	0.540897		0.0309372	0.689454	0.469996			ENSG00000075073.14_TACR2	0.0931528	0.0476389	0.0483437	0.0348875		1.01278	0.470619	0.542161		0.412969	0.0882541	0.00306307
ENSG00000075089.9_ACTR6	9.18035e-06	9.36573e-06	1.21862e-05	8.86419e-06		0.0650529	0.459192	-0.394139		0.654352	0.0249163	0.024561			ENSG00000075089.9_ACTR6	2.96539	3.03747	4.03965	2.85206		0.0736447	0.502223	-0.428579		0.000293536	0.00025163	0.103098
ENSG00000075131.9_TIPIN	2.36391e-06	3.16451e-06	3.76278e-06	5.16269e-06		-0.901256	-0.456324	-0.444932		0.000132591	0.22763	0.0649382			ENSG00000075131.9_TIPIN	0.686444	0.943028	1.13505	1.59523		-0.969355	-0.491001	-0.478354		7.61789e-05	0.000149133	0.848851
ENSG00000075142.13_SRI	1.54668e-05	1.35337e-05	1.18963e-05	2.07148e-05		-0.514588	-0.800145	0.285558		0.000369882	0.00030001	0.0865373			ENSG00000075142.13_SRI	5.23538	4.51819	3.95171	7.19511		-0.561087	-0.864541	0.303454		1.77243e-05	3.09288e-06	0.0104235
ENSG00000075151.20_EIF4G3	2.15153e-05	2.20414e-05	1.48568e-05	1.24585e-05		0.805765	0.253989	0.551776		1.52403e-07	0.0930896	1.16772e-05			ENSG00000075151.20_EIF4G3	7.48396	7.68499	5.00092	4.12645		0.878148	0.277291	0.600856		0.683527	0.0011289	0.000652983
ENSG00000075188.8_NUP37	7.15827e-06	7.88731e-06	7.3285e-06	6.50103e-06		0.210601	0.17285	0.0377505		0.0400161	0.22763	0.661522			ENSG00000075188.8_NUP37	2.26642	2.5205	2.32493	2.03846		0.231615	0.189704	0.0419112		0.0014197	0.000221124	0.0623339
ENSG00000075213.10_SEMA3A	5.35035e-07	7.76599e-07	4.82517e-07	7.61049e-07		-0.214696	-0.657408	0.442713		0.408141	0.107202	0.368427			ENSG00000075213.10_SEMA3A	0.141917	0.209486	0.125531	0.2045		-0.218975	-0.704054	0.485079		0.0211547	0.000190096	0.00195107
ENSG00000075218.18_GTSE1	7.12021e-07	8.13898e-07	7.65049e-07	1.75487e-07		2.12025	2.12419	-0.00394526		2.1184e-05	0.00013918	0.304764			ENSG00000075218.18_GTSE1	0.189403	0.225681	0.205208	0.042875		2.27519	2.25888	0.0163117		0.00338147	0.135908	0.269705
ENSG00000075223.13_SEMA3C	3.40454e-06	3.28375e-06	1.22759e-06	2.42495e-06		0.463684	-0.982124	1.44581		0.132742	0.0111529	0.000239302			ENSG00000075223.13_SEMA3C	1.02067	0.986181	0.343	0.707862		0.50339	-1.04526	1.54865		0.501945	0.000417635	0.000126654
ENSG00000075234.16_TTC38	5.44005e-05	4.7679e-05	7.08538e-05	8.6916e-05		-0.768	-0.294777	-0.473224		1.47831e-05	0.0358279	0.00668226			ENSG00000075234.16_TTC38	20.8368	17.9453	27.885	34.7935		-0.84343	-0.319327	-0.524103		1.52403e-07	3.09288e-06	0.00770141
ENSG00000075239.13_ACAT1	0.000171673	0.000149418	0.00026494	0.000270884		-0.754695	-0.0320125	-0.722683		6.85813e-06	0.87176	0.000192639			ENSG00000075239.13_ACAT1	74.2855	63.6401	121.085	123.795		-0.84406	-0.0319342	-0.812125		1.52403e-07	3.71146e-05	5.99122e-05
ENSG00000075240.16_GRAMD4	2.46217e-05	1.98999e-05	1.44546e-05	1.1564e-05		0.944867	0.321897	0.62297		0.000919447	0.140237	0.0787915			ENSG00000075240.16_GRAMD4	8.76625	6.99122	4.88295	3.81165		1.04755	0.357337	0.690212		0.631562	0.0358279	0.03095
ENSG00000075275.16_CELSR1	4.75827e-06	5.10532e-06	4.16082e-06	2.44381e-06		1.01298	0.767736	0.245244		2.95662e-05	0.00343619	0.517585			ENSG00000075275.16_CELSR1	1.45724	1.57489	1.26182	0.711788		1.09081	0.825991	0.26482		0.0391296	0.843147	0.0360229
ENSG00000075290.7_WNT8B	1.24853e-07	1.09859e-07	1.69698e-07	1.14509e-07		0.0354353	0.567507	-0.532071		0.648577	0.543163	0.452698			ENSG00000075290.7_WNT8B	0.0300278	0.02725	0.0435313	0.0274875		0.0591998	0.663276	-0.604076		0.0407649	0.0227582	0.128683
ENSG00000075292.18_ZNF638	7.29135e-05	9.44473e-05	7.3154e-05	8.37489e-05		-0.00118075	-0.195133	0.193953		0.58762	0.0503243	0.215376			ENSG00000075292.18_ZNF638	28.6607	38.2367	28.7226	33.3773		0.00308331	-0.216681	0.219764		1.52403e-07	3.09288e-06	0.950179
ENSG00000075303.12_SLC25A40	6.40765e-06	7.44556e-06	8.05339e-06	6.46619e-06		0.0992326	0.31668	-0.217447		0.906311	0.0299608	0.1038			ENSG00000075303.12_SLC25A40	2.01042	2.36968	2.57172	2.02589		0.112409	0.344179	-0.23177		0.000173282	0.000600019	0.458694
ENSG00000075336.11_TIMM21	1.11203e-05	1.13053e-05	1.59568e-05	1.44433e-05		-0.365253	0.143769	-0.509022		0.000173282	0.313618	9.73487e-05			ENSG00000075336.11_TIMM21	3.64956	3.71451	5.40765	4.84827		-0.396968	0.157529	-0.554497		1.52403e-07	6.18576e-06	0.117229
ENSG00000075340.22_ADD2	1.44005e-07	3.01743e-07	3.53487e-07	2.05384e-07		0.117906	0.783334	-0.665428		0.98122	0.946901	0.718371			ENSG00000075340.22_ADD2	0.03475	0.0771528	0.0944375	0.0514375		0.121353	0.876539	-0.755186		0.322458	0.170305	0.15337
ENSG00000075388.3_FGF4	0	0	0	0		0	0	0		NA	NA	NA			ENSG00000075388.3_FGF4	0	0	0	0		0	0	0		NA	NA	NA
ENSG00000075391.16_RASAL2	7.4061e-06	7.37152e-06	3.94824e-06	5.8744e-06		0.330901	-0.573232	0.904133		0.00517682	0.000600019	6.28951e-06			ENSG00000075391.16_RASAL2	2.34672	2.34539	1.1892	1.8279		0.36005	-0.620198	0.980248		0.0492907	3.09288e-06	2.77152e-05
ENSG00000075399.13_VPS9D1	4.28448e-06	3.99365e-06	5.14241e-06	4.62601e-06		-0.160464	0.152675	-0.313139		0.265043	0.821204	0.517585			ENSG00000075399.13_VPS9D1	1.30068	1.20358	1.59204	1.4129		-0.174273	0.172219	-0.346491		2.69756e-05	0.0132799	0.243988
ENSG00000075407.18_ZNF37A	6.39319e-06	6.23871e-06	7.18444e-06	8.03107e-06		-0.346593	-0.160717	-0.185876		0.000738849	0.346279	0.0430606			ENSG00000075407.18_ZNF37A	2.00286	1.94742	2.26997	2.56533		-0.377188	-0.176469	-0.200718		1.77243e-05	8.69382e-05	0.464769
ENSG00000075413.17_MARK3	3.13941e-05	3.44772e-05	2.16524e-05	2.48046e-05		0.409042	-0.19608	0.605122		4.09964e-05	0.0804211	6.28951e-06			ENSG00000075413.17_MARK3	11.3426	12.5623	7.54005	8.7473		0.450398	-0.214263	0.664661		6.85813e-06	0.000114101	0.000888828
ENSG00000075415.12_SLC25A3	0.000194523	0.000193987	0.000149272	0.000138041		0.492851	0.112841	0.38001		5.57795e-05	0.771303	0.0011455			ENSG00000075415.12_SLC25A3	85.4608	85.0288	63.4497	58.1273		0.552397	0.126398	0.425999		5.57795e-05	5.87648e-05	0.231598
ENSG00000075420.12_FNDC3B	4.89832e-05	5.39555e-05	2.4695e-05	3.36783e-05		0.611892	-0.447599	1.05949		4.09964e-05	9.27865e-05	9.24928e-08			ENSG00000075420.12_FNDC3B	18.4758	20.5847	8.69405	12.235		0.674695	-0.492915	1.16761		0.00724513	3.09288e-06	4.62464e-08
ENSG00000075426.11_FOSL2	1.13367e-05	1.134e-05	5.30662e-06	8.20923e-06		0.46589	-0.629454	1.09534		0.00517682	0.02058	2.0834e-05			ENSG00000075426.11_FOSL2	3.72643	3.73617	1.64865	2.63535		0.501683	-0.676713	1.1784		0.120528	5.87648e-05	6.28951e-06
ENSG00000075429.8_CACNG5	0	0	1.58759e-08	0		0	0	#NUM!		NA	0.411314	0.247394			ENSG00000075429.8_CACNG5	0	0	0.00385417	0		0	0	#NUM!		NA	0.411314	0.247394
ENSG00000075461.5_CACNG4	8.29684e-08	1.21902e-07	1.32019e-08	2.71994e-08		1.91307	-1.04283	2.95589		0.173797	0.0645693	0.00464043			ENSG00000075461.5_CACNG4	0.0198333	0.0305833	0.00316667	0.006275		2.00621	-0.98665	2.99286		0.202779	0.0478404	0.00311639
ENSG00000075539.13_FRYL	2.13912e-05	2.70857e-05	1.90361e-05	2.38171e-05		0.0252993	-0.323261	0.34856		0.72386	0.00151861	0.00429118			ENSG00000075539.13_FRYL	7.44663	9.66747	6.54497	8.36769		0.0322843	-0.354443	0.386727		4.132e-05	3.09288e-06	0.00555174
ENSG00000075568.16_TMEM131	1.55109e-05	1.77074e-05	1.40802e-05	1.15238e-05		0.527365	0.28906	0.238305		3.04806e-07	0.0425704	0.0150404			ENSG00000075568.16_TMEM131	5.23919	6.05017	4.71309	3.79461		0.572939	0.312722	0.260218		0.0180558	0.00151861	0.00885096
ENSG00000075618.17_FSCN1	7.47788e-06	6.40386e-06	7.44273e-06	5.31815e-06		0.384191	0.484907	-0.100716		0.0207789	0.0503243	0.983383			ENSG00000075618.17_FSCN1	2.37999	2.00847	2.3719	1.6414		0.418787	0.531114	-0.112326		0.0550631	0.0804211	0.138341
ENSG00000075624.13_ACTB	0.000705273	0.00074196	0.000334297	0.000335413		1.10929	-0.00480676	1.11409		3.04806e-07	0.282934	4.50902e-06			ENSG00000075624.13_ACTB	368.039	389.367	158.082	157.764		1.2633	0.00290347	1.26039		0.0986644	0.00343619	5.99122e-05
ENSG00000075643.5_MOCOS	7.70687e-06	6.16467e-06	1.16355e-05	1.29621e-05		-0.902168	-0.155766	-0.746402		3.04806e-07	0.496507	0.000657554			ENSG00000075643.5_MOCOS	2.45278	1.92338	3.84521	4.31207		-0.978719	-0.165321	-0.813399		1.76775e-05	3.71146e-05	0.0986257
ENSG00000075651.15_PLD1	2.00093e-05	2.46421e-05	2.55705e-05	2.8165e-05		-0.335195	-0.139424	-0.195771		0.00303754	0.496507	0.123589			ENSG00000075651.15_PLD1	6.92979	8.68658	9.0617	10.0529		-0.364556	-0.149762	-0.214794		1.77243e-05	3.09288e-06	0.626338
ENSG00000075673.11_ATP12A	1.80202e-08	7.47372e-08	0	8.09457e-09		2.51844	#NUM!	0		0.623191	0.053216	0.0315081			ENSG00000075673.11_ATP12A	0.00433333	0.0182222	0	0.001775		2.66759	#NUM!	0		0.685099	0.0530274	0.0314694
ENSG00000075702.16_WDR62	4.86773e-07	5.52232e-07	5.60794e-07	1.09968e-07		2.24004	2.35038	-0.110339		1.52403e-07	0.000429911	0.464769			ENSG00000075702.16_WDR62	0.127056	0.144417	0.147479	0.0261125		2.37799	2.4977	-0.119707		0.000752661	0.0458433	0.0777467
ENSG00000075711.20_DLG1	2.96025e-05	3.15401e-05	3.1028e-05	3.19747e-05		-0.0647522	-0.0433573	-0.0213948		0.174884	0.346279	0.692074			ENSG00000075711.20_DLG1	10.6157	11.4189	11.1822	11.5538		-0.0685996	-0.0471583	-0.0214414		1.52403e-07	6.18576e-06	0.851285
ENSG00000075785.12_RAB7A	4.50195e-05	4.19919e-05	3.4835e-05	3.13914e-05		0.470836	0.150167	0.320669		1.82883e-06	0.0358279	3.21412e-06			ENSG00000075785.12_RAB7A	16.8216	15.5687	12.6689	11.3264		0.51587	0.161601	0.354269		0.000173282	2.16502e-05	0.0150404
ENSG00000075790.10_BCAP29	2.37453e-05	2.59749e-05	2.16393e-05	2.06199e-05		0.269797	0.0696148	0.200183		0.0799789	0.496507	0.490806			ENSG00000075790.10_BCAP29	8.35447	9.24821	7.57516	7.14721		0.300343	0.083895	0.216448		0.000267996	3.09288e-06	0.138385
ENSG00000075826.16_SEC31B	4.01495e-06	4.3516e-06	5.23564e-06	4.80052e-06		-0.198556	0.125178	-0.323734		0.0986644	0.92287	0.391305			ENSG00000075826.16_SEC31B	1.21919	1.32344	1.62404	1.4703		-0.209784	0.143478	-0.353262		0.00022041	0.0137695	0.915705
ENSG00000075856.11_SART3	1.56717e-05	1.59114e-05	1.32561e-05	1.48047e-05		0.0930938	-0.159405	0.252499		0.225868	0.180194	0.00498828			ENSG00000075856.11_SART3	5.30065	5.38982	4.4118	4.98158		0.101652	-0.175234	0.276886		1.06682e-06	3.09288e-06	0.0022777
ENSG00000075884.13_ARHGAP15	1.37142e-05	1.59729e-05	1.19853e-05	1.3598e-05		0.126441	-0.182131	0.308572		0.906311	0.22763	0.123589			ENSG00000075884.13_ARHGAP15	4.59164	5.43221	3.96132	4.54399		0.141406	-0.197977	0.339382		0.00142831	0.000149133	0.0101454
ENSG00000075886.10_TUBA3D	4.22448e-07	3.42125e-07	5.25585e-07	7.26006e-07		-0.925326	-0.466057	-0.459269		0.0118182	0.1368	0.717918			ENSG00000075886.10_TUBA3D	0.112222	0.0885833	0.142687	0.194512		-0.954064	-0.447004	-0.50706		0.00140685	0.00896405	0.225184
ENSG00000075891.21_PAX2	1.72132e-08	5.12027e-08	0	5.32752e-09		2.68279	#NUM!	0		0.175332	0.315302	0.0315081			ENSG00000075891.21_PAX2	0.00388889	0.0125556	0	0.0012		2.77649	#NUM!	0		0.242991	0.315302	0.0313148
ENSG00000075914.12_EXOSC7	1.39245e-05	1.40179e-05	1.30893e-05	1.25689e-05		0.152601	0.0585317	0.094069		0.00364365	0.313618	0.0948657			ENSG00000075914.12_EXOSC7	4.65783	4.68761	4.34874	4.16659		0.165397	0.061731	0.103666		2.71816e-05	0.000194117	0.00398141
ENSG00000075945.12_KIFAP3	9.0886e-06	9.10566e-06	9.54373e-06	9.78684e-06		-0.105432	-0.03629	-0.0691421		0.14585	0.582414	0.266513			ENSG00000075945.12_KIFAP3	2.9314	2.93712	3.09621	3.1744		-0.113485	-0.0359814	-0.0775039		1.52403e-07	3.09288e-06	0.127466
ENSG00000075975.15_MKRN2	7.12416e-06	6.56044e-06	8.87782e-06	8.94121e-06		-0.385989	-0.0102645	-0.375725		4.09964e-05	0.496507	0.00136748			ENSG00000075975.15_MKRN2	2.25047	2.05751	2.85554	2.87895		-0.418529	-0.0117783	-0.406751		1.77243e-05	3.09288e-06	0.882133
ENSG00000076003.4_MCM6	4.21387e-06	5.02872e-06	4.76722e-06	2.43581e-06		0.923898	0.968749	-0.044851		1.52403e-07	0.00343619	0.573247			ENSG00000076003.4_MCM6	1.27594	1.54994	1.46659	0.706937		0.99905	1.05281	-0.0537646		0.143368	0.716706	0.340628
ENSG00000076043.9_REXO2	3.27654e-05	3.28788e-05	2.25169e-05	2.74042e-05		0.260273	-0.283389	0.543662		0.000919447	0.0691507	2.74241e-05			ENSG00000076043.9_REXO2	11.8705	11.9245	7.87453	9.75384		0.286617	-0.308776	0.595393		6.85813e-06	8.69382e-05	7.53869e-05
ENSG00000076053.10_RBM7	1.3028e-05	1.35585e-05	1.61226e-05	2.02202e-05		-0.605104	-0.326715	-0.278389		1.82883e-06	0.000429911	0.0101454			ENSG00000076053.10_RBM7	4.34388	4.52875	5.46503	6.996		-0.657169	-0.356301	-0.300869		1.77243e-05	3.09288e-06	0.53919
ENSG00000076067.12_RBMS2	5.69556e-06	8.25971e-06	4.53991e-06	5.03486e-06		0.470787	-0.149289	0.620076		0.0889448	0.0425704	0.00578203			ENSG00000076067.12_RBMS2	1.76881	2.68261	1.39946	1.54729		0.524523	-0.144873	0.669396		0.0452208	0.000681866	0.000888828
ENSG00000076108.11_BAZ2A	2.06981e-05	2.57326e-05	1.92951e-05	1.29528e-05		0.841813	0.574964	0.266849		1.82883e-06	0.00564451	0.0649382			ENSG00000076108.11_BAZ2A	7.20794	9.11185	6.68523	4.30924		0.921118	0.633544	0.287574		0.923595	0.0930896	0.0649382
ENSG00000076201.14_PTPN23	9.02525e-06	1.04367e-05	6.64073e-06	3.61838e-06		1.42724	0.875997	0.551242		2.89566e-06	0.00895699	0.00578203			ENSG00000076201.14_PTPN23	2.92115	3.40372	2.09758	1.09166		1.53451	0.942201	0.592309		0.00517682	0.722343	0.00192815
ENSG00000076242.14_MLH1	1.42771e-05	1.34079e-05	1.46935e-05	1.34477e-05		0.0417403	0.127812	-0.0860714		0.381642	0.313618	0.19996			ENSG00000076242.14_MLH1	4.78856	4.47111	4.94205	4.48776		0.0449639	0.139114	-0.09415		6.09612e-07	8.69382e-05	0.16232
ENSG00000076248.10_UNG	9.93227e-06	8.27549e-06	1.2867e-05	1.57425e-05		-0.790113	-0.290995	-0.499118		6.09612e-07	0.0168995	0.000122877			ENSG00000076248.10_UNG	3.22797	2.64772	4.27315	5.3289		-0.859078	-0.318539	-0.540539		1.52403e-07	3.09288e-06	0.270988
ENSG00000076258.9_FMO4	1.27982e-05	1.24199e-05	2.79833e-05	2.85813e-05		-1.18061	-0.0305017	-1.15011		3.04806e-07	0.974236	2.0834e-05			ENSG00000076258.9_FMO4	4.27018	4.11654	10.0094	10.2327		-1.28701	-0.0318305	-1.25518		1.77243e-05	3.71146e-05	0.000346806
ENSG00000076321.10_KLHL20	1.05882e-05	9.85847e-06	1.25174e-05	1.65471e-05		-0.694713	-0.402638	-0.292075		1.52403e-07	1.23715e-05	0.00192815			ENSG00000076321.10_KLHL20	3.45758	3.20004	4.14426	5.62133		-0.755903	-0.439796	-0.316107		1.52403e-07	3.09288e-06	0.851285
ENSG00000076344.15_RGS11	1.20186e-06	1.08903e-06	4.94913e-07	7.78118e-07		0.557851	-0.652813	1.21066		0.0400161	0.00714456	0.00264705			ENSG00000076344.15_RGS11	0.332278	0.3025	0.130677	0.20785		0.610709	-0.669537	1.28025		0.791533	0.000860091	0.00127779
ENSG00000076351.12_SLC46A1	1.08993e-05	1.12889e-05	1.99228e-05	1.56496e-05		-0.496341	0.348288	-0.844629		2.95662e-05	0.0591359	3.21412e-06			ENSG00000076351.12_SLC46A1	3.56915	3.71439	6.90158	5.28995		-0.538614	0.383673	-0.922287		1.77243e-05	0.0011289	0.029227
ENSG00000076356.6_PLXNA2	4.53157e-06	4.81604e-06	4.84178e-06	4.33702e-06		0.107894	0.158834	-0.05094		0.524107	0.722343	0.661522			ENSG00000076356.6_PLXNA2	1.38118	1.47824	1.4893	1.31983		0.115374	0.17429	-0.0589156		0.00517682	0.0249163	0.113367
ENSG00000076382.16_SPAG5	8.13781e-06	7.60404e-06	9.44341e-06	6.00978e-06		0.389222	0.651996	-0.262774		0.0452208	0.00030001	0.0715996			ENSG00000076382.16_SPAG5	2.60535	2.42862	3.05661	1.87459		0.425124	0.705361	-0.280237		0.00777356	0.122911	0.983383
ENSG00000076513.16_ANKRD13A	1.36371e-05	1.48815e-05	1.45435e-05	1.36794e-05		0.0598995	0.0883754	-0.0284758		0.265043	0.159327	0.545073			ENSG00000076513.16_ANKRD13A	4.55346	5.00769	4.87674	4.56829		0.0655311	0.0942635	-0.0287324		2.18034e-05	8.65386e-05	0.132709
ENSG00000076554.15_TPD52	1.80909e-05	1.49549e-05	1.89079e-05	1.69137e-05		-0.0337285	0.160798	-0.194526		0.98122	0.202967	0.113367			ENSG00000076554.15_TPD52	6.204	5.04524	6.50217	5.76421		-0.0353684	0.173797	-0.209165		6.21187e-05	0.000207223	1
ENSG00000076555.15_ACACB	3.63786e-05	3.48206e-05	6.64125e-05	8.10422e-05		-1.18681	-0.287219	-0.899594		2.95662e-05	0.0930896	0.000794444			ENSG00000076555.15_ACACB	13.6089	12.809	26.04	32.2484		-1.28771	-0.308497	-0.979212		1.52403e-07	0.00013918	0.00498828
ENSG00000076604.14_TRAF4	1.47329e-05	1.24544e-05	1.29856e-05	1.14337e-05		0.24964	0.18362	0.0660202		0.0799789	0.313618	0.545073			ENSG00000076604.14_TRAF4	4.96179	4.15264	4.32605	3.76261		0.276418	0.201316	0.0751015		0.000289413	0.00560253	0.0715996
ENSG00000076641.4_PAG1	8.36012e-06	9.77678e-06	5.08096e-06	8.85205e-06		0.0348434	-0.800912	0.835755		0.688786	0.000207223	1.56544e-05			ENSG00000076641.4_PAG1	2.67801	3.17476	1.56874	2.85375		0.0362625	-0.863253	0.899516		0.000507844	8.69382e-05	4.62464e-08
ENSG00000076650.6_GPATCH1	3.26201e-06	3.49127e-06	4.12013e-06	4.05566e-06		-0.264347	0.0227549	-0.287101		0.00723472	0.974236	0.0132244			ENSG00000076650.6_GPATCH1	0.967681	1.04265	1.24438	1.22419		-0.28439	0.0235968	-0.307987		0.000124404	5.87648e-05	0.949335
ENSG00000076662.9_ICAM3	1.02138e-05	8.33776e-06	1.79616e-05	2.18806e-05		-1.23811	-0.284731	-0.953379		1.82883e-06	0.159327	4.65008e-05			ENSG00000076662.9_ICAM3	3.32794	2.68361	6.16025	7.65309		-1.3483	-0.313053	-1.03525		1.76775e-05	3.71146e-05	0.00160752
ENSG00000076685.18_NT5C2	2.57557e-05	2.74559e-05	2.02863e-05	2.4881e-05		0.0966948	-0.294535	0.39123		0.174884	0.0011289	4.65008e-05			ENSG00000076685.18_NT5C2	9.11682	9.77628	7.01686	8.77935		0.105673	-0.323288	0.428961		6.09612e-07	3.09288e-06	0.000106903
ENSG00000076706.16_MCAM	1.19982e-05	1.58499e-05	3.96998e-06	5.77071e-06		1.27076	-0.539616	1.81037		5.57795e-05	0.0358279	2.24295e-06			ENSG00000076706.16_MCAM	3.97343	5.42196	1.2071	1.7982		1.3854	-0.575003	1.9604		0.0641767	0.00030001	1.54925e-06
ENSG00000076716.8_GPC4	3.14002e-06	2.93481e-06	9.37229e-07	9.96326e-07		1.60815	-0.0882161	1.69637		7.5287e-05	0.582414	1.56544e-05			ENSG00000076716.8_GPC4	0.933208	0.872278	0.255708	0.2723		1.72912	-0.0906978	1.81982		0.00465487	0.00172022	5.2505e-05
ENSG00000076770.14_MBNL3	2.08218e-05	2.08943e-05	4.08501e-05	6.33136e-05		-1.60191	-0.632178	-0.969733		1.52403e-07	0.00030001	0.000192639			ENSG00000076770.14_MBNL3	7.25826	7.29525	15.1947	24.5038		-1.75164	-0.689435	-1.06221		1.52403e-07	3.09288e-06	9.73487e-05
ENSG00000076826.9_CAMSAP3	7.07633e-06	6.4156e-06	8.38404e-06	5.84811e-06		0.206054	0.519674	-0.31362		0.688786	0.87176	0.818745			ENSG00000076826.9_CAMSAP3	2.25072	2.01794	2.72039	1.81834		0.231166	0.581191	-0.350026		0.00182212	0.107202	0.362627
ENSG00000076864.19_RAP1GAP	1.20588e-05	1.03701e-05	4.78523e-06	2.81505e-06		1.99413	0.765425	1.2287		2.1184e-05	0.00442901	1.56544e-05			ENSG00000076864.19_RAP1GAP	3.99793	3.40749	1.47114	0.82705		2.16253	0.830884	1.33165		2.95662e-05	0.380972	1.16772e-05
ENSG00000076924.11_XAB2	7.65368e-06	6.94502e-06	8.78501e-06	7.38795e-06		-0.017407	0.24987	-0.267277		0.308478	0.254303	0.134493			ENSG00000076924.11_XAB2	2.43637	2.18765	2.82962	2.34014		-0.0174432	0.274018	-0.291461		2.18034e-05	0.00411622	0.898896
ENSG00000076928.17_ARHGEF1	1.77871e-05	2.35992e-05	1.32748e-05	8.47406e-06		1.28803	0.647569	0.640461		1.52403e-07	0.380972	0.00192815			ENSG00000076928.17_ARHGEF1	6.10651	8.32561	4.50099	2.71634		1.40955	0.728579	0.68097		0.00517682	0.0691507	0.005201
ENSG00000076944.15_STXBP2	1.93912e-05	2.1715e-05	1.61903e-05	1.06704e-05		0.945741	0.601518	0.344223		1.52403e-07	0.0930896	0.024561			ENSG00000076944.15_STXBP2	6.7004	7.58181	5.53296	3.49015		1.03286	0.664762	0.368096		0.457257	0.22763	0.0753711
ENSG00000076984.17_MAP2K7	5.62162e-06	5.14697e-06	6.30204e-06	4.4795e-06		0.26542	0.492481	-0.227062		0.0400161	0.254303	0.884076			ENSG00000076984.17_MAP2K7	1.74515	1.58346	1.98471	1.36251		0.288651	0.542658	-0.254007		0.00251571	0.122911	0.189309
ENSG00000077009.13_NMRK2	1.07762e-07	0	0	5.44304e-08		-0.0146398	#NUM!	0		0.284902	0.0080754	0.0923138			ENSG00000077009.13_NMRK2	0.0267778	0	0	0.012925		0.050872	#NUM!	0		0.132633	0.0080754	0.0923138
ENSG00000077044.10_DGKD	6.81014e-06	7.40225e-06	7.19204e-06	7.87623e-06		-0.148428	-0.131104	-0.0173239		0.159891	0.254303	0.439492			ENSG00000077044.10_DGKD	2.15507	2.35221	2.30003	2.51036		-0.155639	-0.126242	-0.0293971		1.47831e-05	0.00564451	0.138385
ENSG00000077063.10_CTTNBP2	2.6345e-06	2.72335e-06	2.33823e-06	2.56811e-06		0.0609485	-0.135288	0.196236		0.906311	0.254303	0.545073			ENSG00000077063.10_CTTNBP2	0.772722	0.800833	0.679469	0.748163		0.0726046	-0.138944	0.211549		0.00832755	0.000414497	0.0274011
ENSG00000077080.9_ACTL6B	9.34012e-08	6.78347e-08	1.88516e-07	9.5475e-08		-0.24402	0.981489	-1.22551		0.489077	0.355114	0.606898			ENSG00000077080.9_ACTL6B	0.0232222	0.0166389	0.0508125	0.0233875		-0.230756	1.11945	-1.3502		0.304523	0.182839	0.492062
ENSG00000077092.18_RARB	3.48468e-06	3.93438e-06	3.39234e-06	5.00954e-06		-0.433441	-0.562398	0.128957		0.00139814	0.00714456	0.545073			ENSG00000077092.18_RARB	1.03985	1.19132	1.01474	1.53745		-0.462741	-0.59943	0.136689		0.000137124	8.65386e-05	0.00760589
ENSG00000077097.15_TOP2B	3.21223e-05	3.69188e-05	2.78898e-05	3.06898e-05		0.169698	-0.138023	0.307721		0.109183	0.202967	0.00314635			ENSG00000077097.15_TOP2B	11.6189	13.5196	9.94544	11.0464		0.186322	-0.15147	0.337792		3.04806e-07	3.09288e-06	0.00668226
ENSG00000077147.14_TM9SF3	4.78157e-05	4.9478e-05	3.85394e-05	3.45119e-05		0.495255	0.159242	0.336014		0.000369882	0.0804211	0.0101454			ENSG00000077147.14_TM9SF3	18.0072	18.7026	14.2148	12.567		0.546531	0.177756	0.368775		0.001111	3.09288e-06	0.0430606
ENSG00000077150.18_NFKB2	1.4157e-05	1.44984e-05	6.85409e-06	4.09076e-06		1.80837	0.744597	1.06377		1.52403e-07	0.00564451	3.58872e-05			ENSG00000077150.18_NFKB2	4.74588	4.87575	2.19264	1.23676		1.95971	0.826097	1.13361		1.97404e-05	0.0503243	2.74241e-05
ENSG00000077152.9_UBE2T	1.62671e-06	1.69017e-06	1.84579e-06	5.66185e-07		1.55048	1.70489	-0.154414		0.0018274	0.0742005	0.734576			ENSG00000077152.9_UBE2T	0.459833	0.488611	0.545292	0.150625		1.6546	1.85607	-0.201465		0.0364152	0.973587	0.137682
ENSG00000077157.21_PPP1R12B	1.16519e-05	1.38347e-05	1.16697e-05	1.61971e-05		-0.345996	-0.472974	0.126977		0.00995541	0.000831985	0.490806			ENSG00000077157.21_PPP1R12B	3.85642	4.63465	3.84315	5.50005		-0.373498	-0.517157	0.143659		3.35502e-05	3.09288e-06	0.0944545
ENSG00000077232.17_DNAJC10	3.0118e-05	3.33346e-05	1.94597e-05	2.38926e-05		0.409116	-0.296078	0.705194		0.000590714	0.0299608	4.50902e-06			ENSG00000077232.17_DNAJC10	10.824	12.1479	6.71568	8.39829		0.451704	-0.322562	0.774266		0.000225099	3.09288e-06	4.50902e-06
ENSG00000077235.17_GTF3C1	1.76904e-05	1.94269e-05	1.43119e-05	1.10831e-05		0.743728	0.368853	0.374875		1.52403e-07	0.0249163	0.00162686			ENSG00000077235.17_GTF3C1	6.05901	6.70033	4.81678	3.6358		0.81121	0.405797	0.405413		0.34968	0.00442901	0.00199699
ENSG00000077238.13_IL4R	3.50557e-05	3.35687e-05	1.97884e-05	1.75402e-05		0.96806	0.173993	0.794067		4.57209e-06	0.92287	9.73487e-05			ENSG00000077238.13_IL4R	12.8414	12.2197	6.88893	5.99873		1.06272	0.199623	0.863098		0.773533	0.00917969	0.000794444
ENSG00000077254.14_USP33	2.61777e-05	3.05851e-05	2.33106e-05	2.75691e-05		0.0418909	-0.242065	0.283956		0.759494	0.00151861	0.000794444			ENSG00000077254.14_USP33	9.27961	11.011	8.16092	9.81756		0.0473755	-0.266634	0.314009		1.52403e-07	3.09288e-06	0.00455893
ENSG00000077264.14_PAK3	5.14753e-07	6.32919e-07	3.14007e-07	4.00494e-07		0.518859	-0.350985	0.869845		0.688786	0.15582	0.0594739			ENSG00000077264.14_PAK3	0.135986	0.170458	0.0823958	0.103313		0.568611	-0.326372	0.894982		0.471109	0.00183971	0.00105935
ENSG00000077274.8_CAPN6	1.94069e-06	2.56635e-06	3.52771e-07	1.61347e-07		3.80394	1.12857	2.67537		0.000289413	0.248	0.00102965			ENSG00000077274.8_CAPN6	0.575903	0.768292	0.092625	0.039425		4.09149	1.23229	2.8592		0.00250884	0.0156196	0.000243319
ENSG00000077279.18_DCX	4.21588e-07	3.24293e-07	1.71224e-07	2.69781e-09		7.11101	5.98795	1.12306		0.000143134	0.0290852	0.0253205			ENSG00000077279.18_DCX	0.109764	0.0827778	0.0429792	0.000575		7.38739	6.22393	1.16346		0.000140942	0.14098	0.00015185
ENSG00000077312.8_SNRPA	1.14668e-05	1.04586e-05	1.00999e-05	1.31975e-05		-0.267665	-0.385925	0.11826		0.0452208	0.00564451	0.0948657			ENSG00000077312.8_SNRPA	3.77129	3.41519	3.28964	4.40001		-0.292221	-0.41958	0.127359		2.19736e-05	3.09288e-06	0.0489851
ENSG00000077327.15_SPAG6	8.7753e-08	4.27389e-08	0	1.19811e-08		2.44513	#NUM!	0		0.259668	0.128616	0.0178114			ENSG00000077327.15_SPAG6	0.0219722	0.0103333	0	0.00275		2.55428	#NUM!	0		0.369798	0.128616	0.0176961
ENSG00000077348.8_EXOSC5	5.512e-06	4.27295e-06	6.74755e-06	5.45105e-06		-0.15597	0.30783	-0.463799		0.493672	0.254303	0.0346271			ENSG00000077348.8_EXOSC5	1.70597	1.3	2.12944	1.68641		-0.166126	0.336515	-0.502641		8.4194e-05	0.00154118	0.865475
ENSG00000077380.15_DYNC1I2	3.29274e-05	3.66706e-05	2.35228e-05	1.94419e-05		0.839879	0.274895	0.564984		4.57209e-06	0.0111529	7.6584e-05			ENSG00000077380.15_DYNC1I2	11.9331	13.4596	8.25505	6.7013		0.921899	0.300836	0.621063		0.308478	6.18576e-06	9.73487e-05
ENSG00000077420.15_APBB1IP	1.00956e-05	9.77936e-06	7.84029e-06	4.69665e-06		1.08125	0.739276	0.341975		1.52403e-07	0.000207223	0.03095			ENSG00000077420.15_APBB1IP	3.28639	3.18108	2.49866	1.43479		1.17236	0.800315	0.37205		0.0135274	0.122911	0.00120007
ENSG00000077454.15_LRCH4	1.10888e-05	1.22814e-05	9.62604e-06	7.12186e-06		0.714342	0.434689	0.279653		7.5287e-05	0.722343	0.0478654			ENSG00000077454.15_LRCH4	3.66258	4.06385	3.15661	2.25094		0.779276	0.487852	0.291424		0.72386	0.0804211	0.0386553
ENSG00000077458.12_FAM76B	1.59006e-05	1.92137e-05	1.87498e-05	3.58586e-05		-1.03026	-0.935446	-0.0948131		6.09612e-07	3.71146e-05	0.517585			ENSG00000077458.12_FAM76B	5.38949	6.63131	6.46014	13.1233		-1.1266	-1.02249	-0.104104		1.52403e-07	3.09288e-06	0.517585
ENSG00000077463.14_SIRT6	5.693e-06	5.27914e-06	3.25893e-06	2.24728e-06		1.28759	0.536218	0.751375		1.52403e-07	0.140237	0.000657554			ENSG00000077463.14_SIRT6	1.76554	1.63264	0.974031	0.65055		1.38503	0.582308	0.802723		0.0011075	0.0515561	0.000516386
ENSG00000077498.8_TYR	3.19293e-09	8.12215e-09	0	2.32874e-09		1.28063	#NUM!	0		0.893474	0.315302	0.260375			ENSG00000077498.8_TYR	0.000694444	0.00186111	0	0.0005		1.35364	#NUM!	0		1	0.315302	0.260091
ENSG00000077514.8_POLD3	4.32901e-06	5.60909e-06	5.46368e-06	5.47643e-06		-0.140265	-0.00336118	-0.136904		0.14585	0.87176	0.28522			ENSG00000077514.8_POLD3	1.3169	1.74072	1.69034	1.69317		-0.14732	-0.00241443	-0.144905		2.1184e-05	3.09288e-06	0.408983
ENSG00000077522.12_ACTN2	2.28369e-07	2.63125e-07	2.69091e-07	7.61051e-07		-1.63082	-1.4999	-0.130917		0.0116146	0.0221481	0.733862			ENSG00000077522.12_ACTN2	0.0591389	0.0670694	0.0703229	0.207375		-1.71643	-1.56018	-0.15626		0.00107297	0.00101183	0.222092
ENSG00000077549.17_CAPZB	4.13237e-05	4.04202e-05	2.67464e-05	2.46996e-05		0.726622	0.114854	0.611769		1.0211e-05	0.282934	4.50902e-06			ENSG00000077549.17_CAPZB	15.3113	14.9656	9.49262	8.70656		0.798046	0.124704	0.673342		0.0614257	0.000681866	0.00103232
ENSG00000077585.13_GPR137B	1.1508e-05	1.09829e-05	8.12366e-06	8.3358e-06		0.431948	-0.0371918	0.469139		0.000468791	0.538659	0.00578203			ENSG00000077585.13_GPR137B	3.79032	3.60235	2.60301	2.66966		0.469437	-0.0364763	0.505914		0.0521259	1.23715e-05	0.000127314
ENSG00000077616.10_NAALAD2	1.28396e-06	1.75748e-06	1.8125e-06	3.0517e-06		-1.00486	-0.751635	-0.253225		2.95662e-05	0.00442901	0.113367			ENSG00000077616.10_NAALAD2	0.355472	0.498125	0.515875	0.907437		-1.08824	-0.814777	-0.273466		5.06572e-05	8.57436e-05	0.865297
ENSG00000077684.15_JADE1	9.50217e-06	9.40689e-06	7.24061e-06	1.0303e-05		-0.123983	-0.508879	0.384896		0.174884	0.000600019	0.00192815			ENSG00000077684.15_JADE1	3.07799	3.04536	2.2897	3.3592		-0.133797	-0.55296	0.419163		6.19747e-05	0.000113593	0.000886473
ENSG00000077713.18_SLC25A43	5.00344e-06	4.53707e-06	6.52878e-06	4.97084e-06		-0.0594237	0.393324	-0.452748		0.759494	0.02058	0.00268125			ENSG00000077713.18_SLC25A43	1.53701	1.38218	2.0477	1.52477		-0.0630261	0.425407	-0.488433		3.04806e-07	0.00755704	0.915677
ENSG00000077721.15_UBE2A	1.85306e-05	1.85684e-05	1.33535e-05	1.15438e-05		0.68426	0.210093	0.474167		1.47831e-05	0.0591359	9.73487e-05			ENSG00000077721.15_UBE2A	6.37021	6.37028	4.45095	3.7992		0.745653	0.228417	0.517236		0.286222	3.09288e-06	8.60183e-06
ENSG00000077782.19_FGFR1	5.86611e-06	9.16399e-06	5.28422e-06	1.24202e-05		-0.724838	-1.23293	0.508092		0.000468791	2.16502e-05	0.0276027			ENSG00000077782.19_FGFR1	1.82478	2.97075	1.63451	4.12523		-0.782783	-1.33561	0.552831		4.57209e-06	8.69382e-05	0.00814184
ENSG00000077800.11_FKBP6	3.85789e-08	4.13702e-08	6.13211e-08	1.46982e-08		1.44344	2.06075	-0.617303		0.66463	0.686162	0.496658			ENSG00000077800.11_FKBP6	0.00897222	0.0103056	0.0157917	0.003375		1.51398	2.2262	-0.712225		0.930125	0.500437	0.312613
ENSG00000077935.16_SMC1B	1.09972e-07	9.49566e-08	2.84341e-07	5.63688e-08		0.862149	2.33465	-1.4725		0.118971	0.0110382	0.0148145			ENSG00000077935.16_SMC1B	0.0263056	0.0226111	0.0722083	0.01305		0.906276	2.46812	-1.56184		0.679433	0.736565	0.880564
ENSG00000077942.18_FBLN1	7.898e-06	9.91997e-06	3.23737e-06	9.27586e-06		-0.0582198	-1.51866	1.46044		0.832196	0.00264751	0.00029563			ENSG00000077942.18_FBLN1	2.5246	3.29518	0.982229	3.05008		-0.0678807	-1.63471	1.56683		0.108181	3.71146e-05	0.000346806
ENSG00000077943.7_ITGA8	1.27138e-06	8.29718e-07	7.1397e-07	8.30232e-07		0.339557	-0.21765	0.557207		0.408141	0.0697072	0.0210311			ENSG00000077943.7_ITGA8	0.355819	0.225667	0.200198	0.224488		0.37311	-0.165208	0.538318		0.269867	0.00214978	0.00196936
ENSG00000077984.5_CST7	1.50604e-06	3.11013e-06	2.0077e-06	2.75135e-06		-0.253446	-0.454594	0.201148		0.00139814	0.0591359	0.0587785			ENSG00000077984.5_CST7	0.424944	0.999389	0.575917	0.80735		-0.180979	-0.487334	0.306355		0.000350311	0.000129942	0.385115
ENSG00000078018.19_MAP2	9.00646e-06	1.22923e-05	3.00333e-06	5.68515e-06		0.9055	-0.920636	1.82614		0.00517682	9.27865e-05	6.93696e-07			ENSG00000078018.19_MAP2	2.92017	4.11344	0.88699	1.76701		0.992953	-0.994323	1.98728		0.795635	8.69382e-05	6.5132e-06
ENSG00000078043.15_PIAS2	1.13477e-05	1.24869e-05	9.3549e-06	1.0431e-05		0.192185	-0.157078	0.349263		0.0272539	0.202967	0.000542147			ENSG00000078043.15_PIAS2	3.72822	4.14029	3.02431	3.40339		0.20912	-0.170364	0.379484		2.1184e-05	3.09288e-06	0.00051713
ENSG00000078053.16_AMPH	3.24055e-07	6.46444e-07	3.65989e-07	7.03733e-07		-0.536302	-0.943227	0.406925		0.0452208	0.0221481	0.29858			ENSG00000078053.16_AMPH	0.0824722	0.172208	0.0969063	0.187363		-0.557143	-0.951171	0.394027		0.0027004	0.000230953	0.0137349
ENSG00000078061.12_ARAF	2.08525e-05	2.14494e-05	2.13382e-05	1.98205e-05		0.0937308	0.106449	-0.0127186		0.464182	0.87176	0.884076			ENSG00000078061.12_ARAF	7.23836	7.46939	7.43181	6.8479		0.102843	0.118052	-0.0152094		6.09612e-07	0.000831985	0.415
ENSG00000078070.12_MCCC1	2.36522e-05	2.1501e-05	2.94803e-05	3.29913e-05		-0.547261	-0.162336	-0.384925		1.52403e-07	0.0930896	0.000657554			ENSG00000078070.12_MCCC1	8.31503	7.48625	10.5604	11.9556		-0.597648	-0.179027	-0.418621		1.52403e-07	3.09288e-06	0.0276027
ENSG00000078081.7_LAMP3	5.14462e-07	4.02351e-07	3.94382e-07	2.01006e-07		1.18939	0.972354	0.217032		0.0116146	0.037743	0.687528			ENSG00000078081.7_LAMP3	0.135	0.104056	0.10224	0.05005		1.2559	1.03051	0.225392		0.278034	0.0675004	0.0163052
ENSG00000078098.13_FAP	9.79808e-06	1.06746e-05	1.66717e-06	1.22397e-06		3.06406	0.44584	2.61822		1.47831e-05	0.538659	6.28951e-06			ENSG00000078098.13_FAP	3.20844	3.54663	0.479312	0.343013		3.29964	0.482705	2.81693		0.000100281	0.209626	4.37007e-05
ENSG00000078114.18_NEBL	5.76756e-06	8.35665e-06	5.20634e-06	3.97764e-06		0.828185	0.388356	0.43983		0.00613285	0.496507	0.28522			ENSG00000078114.18_NEBL	1.80654	2.70714	1.63918	1.20566		0.904478	0.443146	0.461333		0.688786	0.122911	0.0514686
ENSG00000078124.11_ACER3	5.06626e-06	5.15374e-06	4.06973e-06	4.28061e-06		0.255506	-0.0728823	0.328389		0.244924	0.582414	0.0530969			ENSG00000078124.11_ACER3	1.55938	1.5875	1.23392	1.30068		0.274659	-0.0760156	0.350675		0.0391833	0.000681866	0.000603252
ENSG00000078140.13_UBE2K	1.54421e-05	1.55872e-05	1.77617e-05	1.65477e-05		-0.0929965	0.102143	-0.19514		0.58762	0.22763	0.0150404			ENSG00000078140.13_UBE2K	5.21467	5.26442	6.07437	5.62971		-0.103621	0.109675	-0.213295		1.52403e-07	8.69382e-05	0.915705
ENSG00000078142.12_PIK3C3	1.79489e-05	2.01209e-05	1.85465e-05	1.87809e-05		0.0193821	-0.0181149	0.037497		0.72386	0.821204	0.818745			ENSG00000078142.12_PIK3C3	6.14347	6.9579	6.37451	6.45541		0.021137	-0.0181947	0.0393318		3.04806e-07	3.09288e-06	0.21952
ENSG00000078177.13_N4BP2	6.13474e-06	7.29085e-06	9.88583e-06	9.35478e-06		-0.47879	0.0796593	-0.55845		0.000173282	0.282934	0.00268125			ENSG00000078177.13_N4BP2	1.91562	2.31196	3.21579	3.02524		-0.517215	0.0881255	-0.605341		6.09612e-07	1.23715e-05	0.0787915
ENSG00000078237.6_TIGAR	4.62511e-06	3.81659e-06	3.26433e-06	1.70819e-06		1.30507	0.934322	0.370744		5.57795e-05	0.0425704	0.171503			ENSG00000078237.6_TIGAR	1.4159	1.14971	0.977271	0.489162		1.39092	0.998445	0.392472		0.00501588	0.817179	0.00246578
ENSG00000078246.16_TULP3	4.50366e-06	4.47822e-06	3.5242e-06	4.16872e-06		0.107414	-0.242309	0.349723		0.356195	0.0137695	0.00268125			ENSG00000078246.16_TULP3	1.37022	1.36269	1.05654	1.26123		0.115616	-0.255476	0.371092		0.00102065	9.27865e-05	0.00199467
ENSG00000078269.14_SYNJ2	5.76033e-06	7.37456e-06	4.62194e-06	3.67599e-06		0.837202	0.330368	0.506834		1.82883e-06	0.180194	0.000192639			ENSG00000078269.14_SYNJ2	1.78901	2.33754	1.41754	1.10108		0.906025	0.364478	0.541547		0.37501	0.0111529	0.00283731
ENSG00000078295.16_ADCY2	9.52479e-08	1.86043e-07	0	5.57533e-09		4.65686	#NUM!	0		0.54389	0.053216	0.0315081			ENSG00000078295.16_ADCY2	0.0238333	0.0511944	0	0.0012		4.96632	#NUM!	0		0.54373	0.0530274	0.0314694
ENSG00000078304.19_PPP2R5C	4.00723e-05	4.51674e-05	3.92291e-05	5.00735e-05		-0.232523	-0.352125	0.119602		0.000590714	6.18576e-06	0.439492			ENSG00000078304.19_PPP2R5C	14.8048	16.89	14.45	18.9046		-0.254492	-0.387667	0.133175		1.52403e-07	3.09288e-06	0.573247
ENSG00000078319.9_PMS2P1	4.3093e-06	4.04111e-06	4.6229e-06	4.07102e-06		0.0364585	0.183408	-0.146949		0.58762	0.313618	0.391305			ENSG00000078319.9_PMS2P1	1.30651	1.21961	1.41035	1.22946		0.0388983	0.19803	-0.159131		7.56625e-05	0.00109164	0.0940511
ENSG00000078328.19_RBFOX1	5.45888e-09	2.46506e-09	0	0		0	0	0		0.307841	NA	0.260375			ENSG00000078328.19_RBFOX1	0.00122222	0.000527778	0	0		0	0	0		0.307509	NA	0.260091
ENSG00000078369.17_GNB1	5.43139e-05	5.43413e-05	3.42472e-05	3.39491e-05		0.678313	0.0126138	0.665699		1.52403e-07	0.771303	1.61862e-07			ENSG00000078369.17_GNB1	20.6854	20.681	12.4478	12.3406		0.745051	0.0124826	0.732568		0.00208121	5.87648e-05	0.000154347
ENSG00000078399.17_HOXA9	1.20987e-07	9.41366e-08	0	1.19338e-07		-0.149885	#NUM!	0		0.575025	0.00286027	0.000287318			ENSG00000078399.17_HOXA9	0.0294167	0.02275	0	0.030125		-0.207833	#NUM!	0		0.749983	0.00284752	0.00026807
ENSG00000078401.6_EDN1	2.27333e-06	3.04851e-06	9.77999e-07	1.51345e-06		0.81408	-0.62994	1.44402		0.00613285	0.0503243	3.58872e-05			ENSG00000078401.6_EDN1	0.658681	0.910111	0.26826	0.425237		0.883313	-0.664635	1.54795		0.773533	0.000193308	4.37864e-05
ENSG00000078403.16_MLLT10	1.982e-05	1.99036e-05	1.84095e-05	1.6008e-05		0.311205	0.201657	0.109548		0.00303754	0.140237	0.439492			ENSG00000078403.16_MLLT10	6.85956	6.87747	6.31699	5.42453		0.340501	0.21974	0.120761		3.01312e-05	1.23715e-05	0.156096
ENSG00000078487.17_ZCWPW1	3.22346e-06	2.12262e-06	4.27656e-06	5.8353e-06		-1.12633	-0.448356	-0.677971		1.82883e-06	0.0111529	0.000154347			ENSG00000078487.17_ZCWPW1	0.956083	0.616278	1.29617	1.81628		-1.20805	-0.486731	-0.721319		1.77243e-05	0.000194117	0.144063
ENSG00000078549.14_ADCYAP1R1	4.92567e-08	2.19887e-07	6.68663e-07	7.60913e-07		-2.49935	-0.186452	-2.3129		0.000235094	0.722343	0.00123818			ENSG00000078549.14_ADCYAP1R1	0.0115	0.0563056	0.181375	0.207188		-2.61146	-0.191961	-2.4195		6.6817e-05	0.00997539	0.0138386
ENSG00000078579.8_FGF20	6.04931e-08	3.38239e-08	0	2.98481e-07		-2.66205	#NUM!	0		0.095835	0.00286027	0.00979227			ENSG00000078579.8_FGF20	0.0143333	0.00808333	0	0.079375		-2.82411	#NUM!	0		0.0635666	0.00286027	0.00932683
ENSG00000078589.12_P2RY10	6.47996e-07	1.16542e-06	7.29252e-07	8.87368e-07		0.0311085	-0.283115	0.314223		0.109183	0.198008	0.966195			ENSG00000078589.12_P2RY10	0.174778	0.344278	0.201344	0.241212		0.105584	-0.260644	0.366228		0.0117835	0.00261642	0.457892
ENSG00000078596.10_ITM2A	4.38347e-06	6.48105e-06	2.92693e-06	4.61847e-06		0.234139	-0.658024	0.892162		0.98122	0.0804211	0.0430606			ENSG00000078596.10_ITM2A	1.34164	2.0864	0.86851	1.42005		0.271443	-0.709327	0.98077		0.0684231	0.000194117	0.00630631
ENSG00000078618.21_NRDC	5.04385e-05	4.96821e-05	4.73869e-05	5.27385e-05		-0.0751902	-0.15437	0.0791799		0.356195	0.0804211	0.19996			ENSG00000078618.21_NRDC	19.0612	18.7337	17.771	20.0289		-0.0838938	-0.172559	0.0886654		1.52403e-07	3.09288e-06	0.786501
ENSG00000078668.13_VDAC3	4.34756e-05	4.47301e-05	3.92372e-05	3.99233e-05		0.143639	-0.0250095	0.168649		0.0509556	0.821204	0.113367			ENSG00000078668.13_VDAC3	16.189	16.7102	14.4971	14.7375		0.158562	-0.0237277	0.18229		3.04806e-07	3.09288e-06	0.215376
ENSG00000078674.17_PCM1	7.78967e-05	8.84803e-05	5.09815e-05	6.13878e-05		0.438432	-0.267977	0.70641		4.09964e-05	0.000600019	1.61862e-07			ENSG00000078674.17_PCM1	30.8416	35.4893	19.2706	23.665		0.486926	-0.296356	0.783282		1.06682e-06	3.09288e-06	2.74241e-05
ENSG00000078687.17_TNRC6C	4.02548e-06	5.5079e-06	6.39174e-06	7.86329e-06		-0.722143	-0.298923	-0.42322		1.0211e-05	0.180194	0.113367			ENSG00000078687.17_TNRC6C	1.21999	1.70362	2.01436	2.50418		-0.776584	-0.314011	-0.462573		1.75375e-05	0.000323577	0.848834
ENSG00000078699.21_CBFA2T2	4.33604e-06	4.77003e-06	4.05757e-06	4.53203e-06		0.00667039	-0.15954	0.166211		0.524107	0.22763	0.248642			ENSG00000078699.21_CBFA2T2	1.31672	1.46026	1.22601	1.37949		0.00938758	-0.170161	0.179549		0.000137124	5.87648e-05	0.044272
ENSG00000078725.12_BRINP1	2.53735e-07	3.10648e-07	4.94972e-07	5.63781e-07		-0.998461	-0.187788	-0.810673		0.000468791	0.668128	0.0539764			ENSG00000078725.12_BRINP1	0.0631667	0.0813333	0.130448	0.148225		-1.03672	-0.184315	-0.852404		0.000121502	0.00150821	0.932118
ENSG00000078747.14_ITCH	2.45395e-05	2.23451e-05	3.96796e-05	5.02581e-05		-1.10024	-0.34096	-0.75928		1.52403e-07	0.00264751	9.24928e-08			ENSG00000078747.14_ITCH	8.64368	7.80299	14.6376	18.998		-1.20805	-0.376164	-0.831886		1.52403e-07	3.09288e-06	2.74241e-05
ENSG00000078795.16_PKD2L2	1.56418e-07	3.46367e-07	3.64877e-07	3.39056e-07		-0.431579	0.105889	-0.537468		0.207851	0.868919	0.385274			ENSG00000078795.16_PKD2L2	0.0377222	0.0878333	0.0947917	0.086325		-0.459524	0.134982	-0.594506		0.000341212	0.00104603	0.394485
ENSG00000078804.12_TP53INP2	4.9679e-06	4.33205e-06	7.28532e-06	4.77649e-06		-0.0387274	0.60904	-0.647768		0.759494	0.0111529	0.00578203			ENSG00000078804.12_TP53INP2	1.52517	1.32004	2.31967	1.4629		-0.0402969	0.665086	-0.705383		0.0019817	0.0990692	0.28522
ENSG00000078808.16_SDF4	4.7043e-05	4.17419e-05	3.67061e-05	2.89667e-05		0.61592	0.341627	0.274293		2.1184e-05	0.140237	0.0170641			ENSG00000078808.16_SDF4	17.6619	15.5094	13.485	10.3647		0.678261	0.37968	0.298581		0.000100281	0.0168995	0.0587785
ENSG00000078814.15_MYH7B	9.57583e-07	1.08094e-06	1.71688e-06	1.34931e-06		-0.404703	0.347559	-0.752262		0.0156402	0.582414	0.0132244			ENSG00000078814.15_MYH7B	0.260958	0.296639	0.488833	0.3748		-0.426898	0.383222	-0.810119		0.000350968	0.0376889	0.596362
ENSG00000078898.6_BPIFB2	3.94199e-08	2.5901e-08	8.1556e-08	1.92582e-08		0.762069	2.08232	-1.32025		0.39514	0.933048	0.503389			ENSG00000078898.6_BPIFB2	0.00922222	0.00586111	0.0206875	0.004475		0.752996	2.2088	-1.4558		0.470839	0.932925	0.387701
ENSG00000078900.14_TP73	2.46926e-07	3.69327e-07	5.05455e-07	8.37851e-08		1.87876	2.59282	-0.714058		1.47831e-05	3.09288e-06	0.0150404			ENSG00000078900.14_TP73	0.0613611	0.0954167	0.132062	0.0196875		1.99337	2.74587	-0.7525		0.0244742	0.405941	0.223721
ENSG00000078902.15_TOLLIP	2.01733e-05	1.77397e-05	2.32386e-05	1.96179e-05		-0.0494821	0.244352	-0.293834		0.408141	0.496507	0.113367			ENSG00000078902.15_TOLLIP	6.98476	6.06789	8.16811	6.77487		-0.0539232	0.269809	-0.323732		1.77243e-05	0.00915998	0.983111
ENSG00000078967.12_UBE2D4	5.94051e-06	5.27267e-06	8.96446e-06	1.05986e-05		-0.918675	-0.241582	-0.677093		6.09612e-07	0.02058	4.65008e-05			ENSG00000078967.12_UBE2D4	1.84881	1.6274	2.89036	3.46426		-0.995034	-0.261297	-0.733737		1.77243e-05	1.23715e-05	0.0943811
ENSG00000079101.16_CLUL1	3.03317e-07	3.48986e-07	4.03365e-07	2.32388e-07		0.489006	0.795549	-0.306543		0.236496	0.795697	0.11541			ENSG00000079101.16_CLUL1	0.0778333	0.0909444	0.113646	0.0601625		0.488189	0.917608	-0.42942		0.716838	0.394915	0.0403207
ENSG00000079102.16_RUNX1T1	3.94936e-06	5.90068e-06	2.61329e-06	3.5166e-06		0.485947	-0.428318	0.914265		0.0889448	0.107202	0.00268125			ENSG00000079102.16_RUNX1T1	1.19006	1.85508	0.774031	1.05821		0.524879	-0.451166	0.976044		0.648622	0.00173064	0.00119855
ENSG00000079112.9_CDH17	7.82725e-08	2.29321e-08	6.89592e-08	1.18916e-07		-1.23266	-0.786122	-0.446539		0.100229	0.103695	0.629457			ENSG00000079112.9_CDH17	0.0186389	0.00519444	0.017	0.02905		-1.28556	-0.773003	-0.512554		0.0119134	0.00546336	0.193242
ENSG00000079134.11_THOC1	2.16604e-05	2.73441e-05	2.30523e-05	2.36127e-05		0.053351	-0.0346497	0.0880006		0.620606	0.722343	0.464769			ENSG00000079134.11_THOC1	7.55182	9.74113	8.08038	8.29168		0.0604481	-0.0372413	0.0976894		3.04806e-07	3.09288e-06	0.32515
ENSG00000079150.17_FKBP7	5.14141e-06	5.54906e-06	4.54985e-06	7.02076e-06		-0.393375	-0.62581	0.232434		0.0207789	0.00895699	0.439492			ENSG00000079150.17_FKBP7	1.58467	1.72626	1.39915	2.21801		-0.422031	-0.664721	0.24269		8.4194e-05	3.09288e-06	0.00673568
ENSG00000079156.16_OSBPL6	1.09315e-06	1.25819e-06	3.32876e-06	5.75044e-06		-2.29019	-0.788688	-1.5015		1.52403e-07	2.16502e-05	5.99122e-05			ENSG00000079156.16_OSBPL6	0.300167	0.354806	0.994063	1.78444		-2.44596	-0.844061	-1.6019		1.77243e-05	3.09288e-06	0.00303022
ENSG00000079215.13_SLC1A3	1.44948e-05	8.90341e-06	4.38184e-06	8.9097e-06		0.392952	-1.02384	1.41679		0.435657	0.000831985	0.000154347			ENSG00000079215.13_SLC1A3	4.90036	2.89647	1.34589	2.88691		0.433361	-1.10097	1.53433		0.0980514	0.000170233	3.6599e-05
ENSG00000079246.15_XRCC5	6.07236e-05	6.85556e-05	7.19923e-05	0.000120448		-0.897917	-0.742492	-0.155425		1.06682e-06	0.000207223	0.123589			ENSG00000079246.15_XRCC5	23.4017	26.7598	28.3279	50.0493		-0.99677	-0.821125	-0.175645		1.52403e-07	3.09288e-06	0.171503
ENSG00000079257.7_LXN	1.5329e-05	2.04726e-05	3.80148e-06	4.26834e-06		2.06828	-0.167115	2.23539		0.00251968	0.380972	0.00044489			ENSG00000079257.7_LXN	5.30763	7.34504	1.1533	1.2973		2.28586	-0.169742	2.4556		0.0400161	0.000207223	8.23548e-05
ENSG00000079263.18_SP140	2.56495e-06	3.8001e-06	2.3684e-06	2.67468e-06		0.250806	-0.175451	0.426257		0.94371	0.456151	0.464769			ENSG00000079263.18_SP140	0.749056	1.17222	0.687531	0.784863		0.291554	-0.191015	0.482569		0.0187727	0.000600019	0.0685847
ENSG00000079277.19_MKNK1	2.1007e-05	2.00339e-05	1.56653e-05	1.58242e-05		0.374928	-0.0145649	0.389493		0.000100281	0.974236	0.00162686			ENSG00000079277.19_MKNK1	7.30911	6.92183	5.29956	5.3561		0.409777	-0.0153096	0.425086		0.000100281	3.09288e-06	0.00429118
ENSG00000079308.16_TNS1	5.22249e-05	5.85242e-05	3.46939e-05	2.43433e-05		1.1857	0.511162	0.674538		1.82883e-06	0.0804211	0.000794444			ENSG00000079308.16_TNS1	19.9201	22.5123	12.7596	8.6114		1.30084	0.56726	0.733584		0.414958	0.107202	0.00192815
ENSG00000079313.13_REXO1	5.04375e-06	4.48749e-06	5.51322e-06	4.01826e-06		0.246091	0.456324	-0.210233		0.524107	0.582414	0.983383			ENSG00000079313.13_REXO1	1.56256	1.37386	1.72851	1.21384		0.274481	0.509954	-0.235473		0.00995541	0.0691507	0.391305
ENSG00000079332.14_SAR1A	3.33287e-05	3.30786e-05	3.23197e-05	3.01896e-05		0.137292	0.098363	0.0389288		0.0180558	0.159327	0.950179			ENSG00000079332.14_SAR1A	12.0978	11.9823	11.7058	10.8441		0.150931	0.110305	0.0406255		1.52403e-07	8.69382e-05	0.458744
ENSG00000079335.18_CDC14A	2.19202e-06	2.71207e-06	1.9435e-06	2.79086e-06		-0.186725	-0.522058	0.335333		0.0641767	0.00201347	0.185342			ENSG00000079335.18_CDC14A	0.631278	0.798847	0.554083	0.81945		-0.196587	-0.564553	0.367966		0.000606632	8.65386e-05	0.00262962
ENSG00000079337.15_RAPGEF3	2.82614e-06	3.18268e-06	2.60593e-06	3.8483e-06		-0.357141	-0.562421	0.20528		0.0238332	0.0111529	0.231598			ENSG00000079337.15_RAPGEF3	0.831931	0.94425	0.76675	1.15801		-0.382873	-0.594823	0.21195		9.30014e-05	0.000863008	0.0624506
ENSG00000079385.21_CEACAM1	2.59651e-05	2.24142e-05	1.89508e-05	1.26005e-05		0.94091	0.588781	0.35213		1.82883e-06	5.87648e-05	0.0193121			ENSG00000079385.21_CEACAM1	9.20621	7.86724	6.51524	4.18099		1.02984	0.639975	0.389864		0.401371	0.0111064	0.00578203
ENSG00000079387.13_SENP1	4.93021e-06	6.02545e-06	5.11454e-06	4.7252e-06		0.21323	0.114229	0.0990013		0.174884	0.722343	0.517585			ENSG00000079387.13_SENP1	1.51251	1.88218	1.58429	1.44437		0.232836	0.133393	0.0994438		0.00208121	0.000429911	0.0308314
ENSG00000079393.20_DUSP13	1.30406e-07	3.52362e-08	0	0		0	0	0		0.0488018	NA	0.0315081			ENSG00000079393.20_DUSP13	0.0326667	0.00875	0	0		0	0	0		0.0487419	NA	0.0314694
ENSG00000079432.7_CIC	1.15418e-05	1.05984e-05	1.21674e-05	5.28327e-06		1.06717	1.20351	-0.136348		1.52403e-07	0.0299608	0.158429			ENSG00000079432.7_CIC	3.82738	3.46882	4.12697	1.63004		1.16224	1.34018	-0.177938		0.0439494	0.276469	0.103098
ENSG00000079435.9_LIPE	1.02431e-06	1.22448e-06	1.08125e-06	6.5874e-07		0.771367	0.714915	0.0564523		0.00208121	0.627738	0.19996			ENSG00000079435.9_LIPE	0.279153	0.338681	0.305458	0.17525		0.817803	0.801561	0.0162421		0.665878	0.120936	0.0209739
ENSG00000079459.12_FDFT1	2.79841e-05	3.35746e-05	4.44972e-05	2.93386e-05		0.0691607	0.600912	-0.531751		0.832196	0.380972	0.631508			ENSG00000079459.12_FDFT1	9.98472	12.2506	17.0571	10.5245		0.079105	0.696623	-0.617518		2.1184e-05	0.00714456	0.983383
ENSG00000079462.7_PAFAH1B3	3.83531e-06	3.91945e-06	2.65632e-06	1.95724e-06		0.986261	0.44061	0.545651		7.5287e-05	0.0930896	0.0132244			ENSG00000079462.7_PAFAH1B3	1.15347	1.18229	0.78026	0.563437		1.05157	0.4697	0.581867		0.179316	0.105515	0.000406208
ENSG00000079482.12_OPHN1	1.8922e-06	1.49743e-06	1.04391e-06	1.44496e-06		0.230099	-0.469034	0.699133		0.0452208	0.22763	0.00668226			ENSG00000079482.12_OPHN1	0.542111	0.419625	0.286365	0.411075		0.226239	-0.521549	0.747788		0.923575	0.00172022	0.000757838
ENSG00000079557.4_AFM	0.000135902	0.000160243	0.000354209	0.000294722		-0.993048	0.265245	-1.25829		1.47831e-05	0.107202	6.28951e-06			ENSG00000079557.4_AFM	57.4198	69.792	168.097	136.304		-1.0996	0.30246	-1.40206		1.52403e-07	0.0930896	4.50902e-06
ENSG00000079616.12_KIF22	8.66839e-06	9.12207e-06	1.52904e-05	1.61565e-05		-0.861013	-0.0794897	-0.781523		1.52403e-07	0.674397	6.93696e-07			ENSG00000079616.12_KIF22	2.78753	2.94574	5.1538	5.48094		-0.935066	-0.0887855	-0.84628		1.76775e-05	8.69382e-05	0.00095495
ENSG00000079689.13_SCGN	1.37091e-06	2.54302e-06	9.77382e-07	1.57204e-06		0.315982	-0.685643	1.00162		0.869119	0.0228756	0.102983			ENSG00000079689.13_SCGN	0.388361	0.771806	0.270781	0.442788		0.389646	-0.709487	1.09913		0.0520294	0.000282659	0.0176042
ENSG00000079691.17_CARMIL1	6.14515e-06	6.87489e-06	2.81898e-06	3.92099e-06		0.731443	-0.476045	1.20749		2.95662e-05	0.02058	4.39341e-07			ENSG00000079691.17_CARMIL1	1.91764	2.17769	0.830792	1.18171		0.793102	-0.50832	1.30142		0.866695	8.57436e-05	6.43658e-06
ENSG00000079739.15_PGM1	4.73685e-05	4.17831e-05	8.22852e-05	0.000101747		-1.19066	-0.306284	-0.884373		1.52403e-07	0.000429911	4.62464e-08			ENSG00000079739.15_PGM1	17.7998	15.5704	32.6908	41.4062		-1.31129	-0.340959	-0.970327		1.52403e-07	3.09288e-06	2.77478e-07
ENSG00000079785.14_DDX1	3.18796e-05	3.18269e-05	3.04248e-05	2.66664e-05		0.256421	0.190227	0.0661931		0.000173282	0.0168995	0.917057			ENSG00000079785.14_DDX1	11.5138	11.4905	10.9464	9.46542		0.281164	0.209724	0.0714402		1.82883e-06	3.09288e-06	0.446009
ENSG00000079805.16_DNM2	3.56647e-05	3.65995e-05	2.55583e-05	2.16526e-05		0.73874	0.239252	0.499488		1.52403e-07	0.771303	0.00668226			ENSG00000079805.16_DNM2	13.0412	13.401	9.08554	7.53733		0.810719	0.26952	0.541199		0.0207789	0.0111529	0.0115977
ENSG00000079819.18_EPB41L2	2.78807e-05	3.28752e-05	1.82572e-05	3.28409e-05		-0.112469	-0.847029	0.73456		0.688786	6.18576e-06	6.93696e-07			ENSG00000079819.18_EPB41L2	9.94565	11.9009	6.26199	11.9124		-0.125066	-0.927777	0.802711		1.52403e-07	3.09288e-06	4.39341e-07
ENSG00000079841.18_RIMS1	3.87115e-08	5.80543e-08	1.58048e-08	1.06475e-07		-1.13795	-2.75208	1.61413		0.0652895	0.000925063	0.0147818			ENSG00000079841.18_RIMS1	0.00905556	0.0136111	0.00383333	0.0255875		-1.17487	-2.73877	1.5639		0.00175878	0.000151808	0.004206
ENSG00000079931.14_MOXD1	1.12651e-05	1.0032e-05	1.78905e-06	1.08247e-06		3.29826	0.724867	2.57339		1.47831e-05	0.722343	1.56544e-05			ENSG00000079931.14_MOXD1	3.72944	3.32421	0.52574	0.298737		3.56142	0.81547	2.74595		2.1184e-05	0.0990692	6.30889e-05
ENSG00000079950.13_STX7	1.36999e-05	1.29335e-05	9.1839e-06	1.51801e-05		-0.188947	-0.725	0.536053		0.0717382	0.00013918	0.00136748			ENSG00000079950.13_STX7	4.58333	4.30222	2.97672	5.11704		-0.203847	-0.781586	0.577739		1.77243e-05	3.09288e-06	0.000440662
ENSG00000079974.17_RABL2B	6.62808e-06	6.43306e-06	4.75213e-06	5.4147e-06		0.270328	-0.188305	0.458633		0.057264	0.180194	0.0276027			ENSG00000079974.17_RABL2B	2.08303	2.02275	1.46144	1.67501		0.293484	-0.196784	0.490267		0.00674175	0.000429911	0.0124817
ENSG00000079999.13_KEAP1	2.11759e-05	1.88228e-05	2.30763e-05	1.6732e-05		0.257342	0.463797	-0.206455		0.0156402	0.00714456	0.368427			ENSG00000079999.13_KEAP1	7.36008	6.48307	8.10033	5.6931		0.281886	0.508767	-0.226881		2.89566e-06	0.0249273	0.786501
ENSG00000080007.7_DDX43	6.33502e-07	4.98174e-07	7.04685e-07	5.37409e-07		0.0743687	0.390957	-0.316589		0.620606	0.488226	0.552962			ENSG00000080007.7_DDX43	0.168806	0.132056	0.191677	0.143875		0.0642817	0.413862	-0.34958		0.581061	0.197627	0.396286
ENSG00000080031.9_PTPRH	9.86603e-06	9.93291e-06	6.96607e-06	6.31806e-06		0.64787	0.140863	0.507007		0.00113662	0.582414	0.00668226			ENSG00000080031.9_PTPRH	3.20996	3.23317	2.20727	1.9883		0.696225	0.150728	0.545497		0.885565	0.0191064	0.00103232
ENSG00000080166.15_DCT	1.65157e-07	1.64861e-07	4.20641e-07	1.10366e-06		-2.74168	-1.39164	-1.35004		2.19736e-05	0.000207223	0.00160366			ENSG00000080166.15_DCT	0.0403333	0.0409583	0.108688	0.303863		-2.90224	-1.48323	-1.41901		1.7123e-05	0.000111579	0.258891
ENSG00000080189.14_SLC35C2	1.33527e-05	1.19402e-05	1.42905e-05	1.19933e-05		0.0765015	0.25282	-0.176319		0.207851	0.417582	0.818745			ENSG00000080189.14_SLC35C2	4.45196	3.94639	4.8012	3.96004		0.0845913	0.27788	-0.193289		3.04806e-07	0.0111529	0.185342
ENSG00000080200.9_CRYBG3	7.7459e-06	7.74979e-06	5.79748e-06	5.61371e-06		0.464842	0.0464734	0.418369		0.000173282	0.771303	0.00192815			ENSG00000080200.9_CRYBG3	2.46529	2.46583	1.80161	1.73802		0.504468	0.0518416	0.452626		0.014421	3.09288e-06	7.51093e-05
ENSG00000080224.17_EPHA6	1.00711e-06	1.26135e-06	4.17644e-07	1.36119e-07		3.05878	1.61741	1.44137		0.00404128	0.104925	0.0713592			ENSG00000080224.17_EPHA6	0.281444	0.362306	0.110854	0.034025		3.24183	1.704	1.53784		0.0190243	0.61205	0.0374498
ENSG00000080293.9_SCTR	7.12712e-06	1.27233e-05	3.15584e-06	4.21241e-06		1.23645	-0.416624	1.65308		0.00251968	0.0691507	4.65008e-05			ENSG00000080293.9_SCTR	2.26608	4.31126	0.942906	1.28002		1.36133	-0.440986	1.80232		0.249786	0.00151861	9.73487e-05
ENSG00000080298.15_RFX3	2.35425e-06	2.51339e-06	1.999e-06	2.18563e-06		0.155171	-0.128773	0.283945		0.435657	0.456151	0.146098			ENSG00000080298.15_RFX3	0.682042	0.732556	0.572677	0.630162		0.166596	-0.138002	0.304598		0.0134253	0.000534734	0.00589051
ENSG00000080345.17_RIF1	1.20352e-05	1.37205e-05	1.18376e-05	1.27853e-05		0.0104026	-0.111108	0.121511		0.72386	0.282934	0.134493			ENSG00000080345.17_RIF1	3.97797	4.58124	3.90223	4.24497		0.0117213	-0.121458	0.133179		2.71816e-05	8.69382e-05	0.0115977
ENSG00000080371.5_RAB21	1.82023e-05	1.65585e-05	1.47378e-05	2.15809e-05		-0.312294	-0.550232	0.237937		0.000738849	1.23715e-05	0.185342			ENSG00000080371.5_RAB21	6.24724	5.63463	4.96907	7.51269		-0.33864	-0.596352	0.257712		1.52403e-07	3.09288e-06	0.027695
ENSG00000080493.15_SLC4A4	1.82984e-05	2.20382e-05	2.12866e-05	2.20056e-05		-0.12578	-0.0479248	-0.0778555		0.435657	0.627738	0.631508			ENSG00000080493.15_SLC4A4	6.29896	7.71529	7.3949	7.67328		-0.13102	-0.0533126	-0.0777072		1.52403e-07	3.09288e-06	0.661522
ENSG00000080503.22_SMARCA2	3.68856e-05	4.50628e-05	4.90664e-05	5.44494e-05		-0.410203	-0.150182	-0.26002		0.000738849	0.159327	0.03095			ENSG00000080503.22_SMARCA2	13.5194	16.8756	18.5059	20.7416		-0.448694	-0.164542	-0.284151		1.52403e-07	8.69382e-05	0.0325108
ENSG00000080511.3_RDH8	7.35116e-08	1.01698e-07	0	1.53143e-08		2.51612	#NUM!	0		0.369539	0.315302	0.0923138			ENSG00000080511.3_RDH8	0.0185	0.0261111	0	0.003675		2.60159	#NUM!	0		0.409059	0.315302	0.0923138
ENSG00000080546.13_SESN1	1.56484e-05	1.68493e-05	1.46988e-05	3.09436e-05		-0.929305	-1.07394	0.144637		0.000289413	0.000600019	0.346371			ENSG00000080546.13_SESN1	5.29333	5.74283	4.95101	11.1934		-1.02041	-1.17686	0.156444		1.82883e-06	0.000114101	0.029227
ENSG00000080561.13_MID2	6.36928e-06	5.51522e-06	4.68885e-06	4.68171e-06		0.343973	0.00219744	0.341776		0.0641767	0.821204	0.0948657			ENSG00000080561.13_MID2	1.99776	1.71554	1.43404	1.43081		0.375869	0.00325232	0.372617		0.120528	0.000865931	0.00325577
ENSG00000080572.12_PIH1D3	0	0	0	0		0	0	0		NA	NA	NA			ENSG00000080572.12_PIH1D3	0	0	0	0		0	0	0		NA	NA	NA
ENSG00000080573.6_COL5A3	7.5844e-06	3.67361e-06	3.71997e-06	8.19708e-07		2.7797	2.18211	0.59759		1.52403e-07	0.000831985	0.0587785			ENSG00000080573.6_COL5A3	2.47432	1.10411	1.1435	0.220162		3.02269	2.37682	0.645871		2.19167e-05	0.175851	0.00498828
ENSG00000080603.16_SRCAP	8.54359e-06	9.1375e-06	7.71483e-06	5.07499e-06		0.800729	0.604228	0.196501		6.09612e-07	0.0425704	0.158429			ENSG00000080603.16_SRCAP	2.74661	2.9499	2.46631	1.56339		0.865404	0.65768	0.207724		0.66605	0.313618	0.0787915
ENSG00000080608.9_PUM3	1.90047e-05	2.19023e-05	1.37428e-05	1.21176e-05		0.755243	0.181568	0.573675		1.0211e-05	0.0591359	9.73487e-05			ENSG00000080608.9_PUM3	6.54424	7.66781	4.59223	4.00507		0.827213	0.197365	0.629847		0.179316	3.09288e-06	3.04197e-05
ENSG00000080618.13_CPB2	0.00024806	0.000211424	0.000318645	0.000521651		-1.18307	-0.711133	-0.471937		1.52403e-07	0.00013918	0.00578203			ENSG00000080618.13_CPB2	112.312	93.7907	149.31	260.223		-1.33638	-0.801438	-0.534945		1.52403e-07	3.09288e-06	0.000154347
ENSG00000080644.15_CHRNA3	2.81955e-08	2.66163e-07	1.03177e-08	3.94613e-08		1.89906	-1.93532	3.83439		0.531545	0.239668	0.0502366			ENSG00000080644.15_CHRNA3	0.00652778	0.0735972	0.0024375	0.0094875		2.07815	-1.96063	4.03878		0.682136	0.17013	0.0356135
ENSG00000080709.14_KCNN2	7.19875e-07	1.08521e-06	1.31711e-05	3.18688e-05		-5.142	-1.27478	-3.86723		1.52403e-07	5.87648e-05	2.77478e-07			ENSG00000080709.14_KCNN2	0.193417	0.313056	4.47226	11.5483		-5.51106	-1.36861	-4.14245		1.69865e-05	3.09288e-06	1.13448e-05
ENSG00000080802.18_CNOT4	7.04221e-06	7.73154e-06	7.39828e-06	7.55443e-06		-0.0323594	-0.0301335	-0.00222597		0.207851	0.254303	0.818745			ENSG00000080802.18_CNOT4	2.22218	2.45969	2.34017	2.39686		-0.0340607	-0.0345359	0.000475135		1.0211e-05	1.23715e-05	0.0478654
ENSG00000080815.18_PSEN1	2.00128e-05	2.08364e-05	1.67884e-05	1.7139e-05		0.253021	-0.0298236	0.282845		0.000590714	0.771303	0.000192639			ENSG00000080815.18_PSEN1	6.91831	7.23215	5.70295	5.84129		0.27649	-0.0345785	0.311069		0.000113291	8.69382e-05	0.000657554
ENSG00000080819.6_CPOX	1.03237e-05	1.08167e-05	1.74757e-05	1.3418e-05		-0.344162	0.381181	-0.725343		0.00170981	0.000429911	4.65008e-05			ENSG00000080819.6_CPOX	3.37724	3.54878	5.96065	4.47561		-0.37006	0.413384	-0.783443		2.71816e-05	0.00151861	0.00283731
ENSG00000080822.16_CLDND1	2.40785e-05	2.49029e-05	2.34554e-05	2.48636e-05		-0.0217987	-0.0841151	0.0623164		0.906311	1	0.884076			ENSG00000080822.16_CLDND1	8.46796	8.78328	8.23941	8.77252		-0.0243643	-0.0904518	0.0660875		1.52403e-07	3.09288e-06	0.127466
ENSG00000080823.22_MOK	5.24656e-06	5.50881e-06	4.55872e-06	4.75773e-06		0.176711	-0.0616438	0.238355		0.244924	1	0.19996			ENSG00000080823.22_MOK	1.61714	1.71269	1.39297	1.4555		0.193935	-0.0633519	0.257287		0.00131227	0.000149133	0.00811352
ENSG00000080824.18_HSP90AA1	0.000179199	0.00017177	9.31486e-05	7.54036e-05		1.21864	0.304901	0.913737		6.09612e-07	0.0503243	1.54925e-06			ENSG00000080824.18_HSP90AA1	78.1312	74.2937	37.6146	29.7923		1.35509	0.336352	1.01873		0.0986644	0.00564451	7.6584e-05
ENSG00000080839.11_RBL1	1.93591e-06	2.33358e-06	2.26135e-06	2.53807e-06		-0.249668	-0.166547	-0.0831211		0.0641767	0.456151	0.692074			ENSG00000080839.11_RBL1	0.553361	0.676153	0.653354	0.738725		-0.265021	-0.177172	-0.0878491		0.000320135	0.00025163	0.329737
ENSG00000080845.17_DLGAP4	1.36145e-05	1.42548e-05	8.12505e-06	4.87526e-06		1.51513	0.736898	0.778229		1.52403e-07	0.0168995	0.000542147			ENSG00000080845.17_DLGAP4	4.55215	4.78892	2.63008	1.49325		1.64513	0.816653	0.828479		5.62431e-05	0.0503243	0.00173019
ENSG00000080854.14_IGSF9B	3.67296e-07	7.62737e-07	2.61491e-07	2.23606e-07		1.33734	0.225806	1.11153		0.0116146	0.574073	0.0186667			ENSG00000080854.14_IGSF9B	0.0946667	0.205264	0.0682188	0.0557		1.42888	0.292491	1.13639		0.361186	0.00229182	0.000306673
ENSG00000080910.11_CFHR2	0.000127263	9.58331e-05	0.000228627	0.000121923		-0.128304	0.907027	-1.03533		0.72386	0.000831985	9.73487e-05			ENSG00000080910.11_CFHR2	53.2727	39.2742	103.133	50.8899		-0.137195	1.01905	-1.15625		2.89566e-06	0.129266	3.58872e-05
ENSG00000080947.14_CROCCP3	3.96707e-06	4.71112e-06	2.14918e-06	2.96326e-06		0.55021	-0.463399	1.01361		0.190867	0.107202	0.00668226			ENSG00000080947.14_CROCCP3	1.20793	1.4669	0.629146	0.87865		0.606088	-0.481894	1.08798		0.486857	0.00442901	0.00455443
ENSG00000080986.12_NDC80	1.33857e-06	1.55489e-06	1.53007e-06	4.50785e-07		1.68228	1.76308	-0.0808005		0.000369882	0.00714456	0.661522			ENSG00000080986.12_NDC80	0.374681	0.450319	0.441177	0.11815		1.80377	1.90074	-0.0969637		0.029032	0.574941	0.182221
ENSG00000081014.10_AP4E1	4.42476e-06	4.30147e-06	3.35048e-06	2.98491e-06		0.54767	0.16668	0.38099		0.000173282	0.313618	0.0193121			ENSG00000081014.10_AP4E1	1.3445	1.30511	0.999437	0.880763		0.588956	0.182363	0.406592		0.53303	9.27865e-05	3.6526e-05
ENSG00000081019.13_RSBN1	4.11702e-06	3.86814e-06	4.97139e-06	6.81626e-06		-0.771659	-0.45533	-0.316329		1.52403e-07	0.000429911	0.00578203			ENSG00000081019.13_RSBN1	1.24418	1.16203	1.52571	2.14585		-0.834788	-0.49207	-0.342718		1.76775e-05	8.69382e-05	0.750784
ENSG00000081026.18_MAGI3	9.2003e-06	8.82317e-06	1.12823e-05	1.16613e-05		-0.371847	-0.0476566	-0.32419		0.000225099	0.722343	0.00314635			ENSG00000081026.18_MAGI3	2.96874	2.84289	3.70455	3.84189		-0.402874	-0.0525162	-0.350358		1.52403e-07	1.23715e-05	0.76695
ENSG00000081041.8_CXCL2	6.31693e-05	4.62403e-05	5.26507e-05	0.00012416		-1.18246	-1.23768	0.0552153		0.00517682	0.00201347	0.884076			ENSG00000081041.8_CXCL2	24.6588	17.6338	20.1671	53.1425		-1.32946	-1.39787	0.0684041		1.52403e-07	2.16502e-05	0.983383
ENSG00000081051.7_AFP	3.87689e-06	3.58085e-06	1.46029e-05	9.79115e-06		-1.39274	0.576702	-1.96944		0.000289413	0.202967	1.54925e-06			ENSG00000081051.7_AFP	1.18011	1.09235	4.96415	3.20207		-1.49475	0.632538	-2.12729		6.21187e-05	0.282934	8.20547e-05
ENSG00000081052.11_COL4A4	4.01667e-06	4.63102e-06	1.46941e-06	2.4844e-06		0.79942	-0.757659	1.55708		0.000468791	0.000831985	2.24295e-06			ENSG00000081052.11_COL4A4	1.21218	1.42688	0.412052	0.723313		0.867331	-0.811792	1.67912		0.456948	8.69382e-05	1.42707e-05
ENSG00000081059.19_TCF7	4.72795e-06	5.2866e-06	5.12951e-06	4.77906e-06		0.0673003	0.102096	-0.0347957		0.654352	0.87176	0.661522			ENSG00000081059.19_TCF7	1.44542	1.63817	1.58785	1.46357		0.0751112	0.117582	-0.0424706		0.000719423	0.0111529	0.149829
ENSG00000081087.14_OSTM1	1.16997e-05	1.13289e-05	8.68731e-06	1.0682e-05		0.108248	-0.298198	0.406446		0.688786	0.0591359	0.0530969			ENSG00000081087.14_OSTM1	3.86181	3.74903	2.80299	3.49354		0.123366	-0.317722	0.441088		7.5287e-05	8.69382e-05	0.000759902
ENSG00000081138.13_CDH7	2.00744e-08	1.16708e-08	0	6.23901e-10		4.66908	#NUM!	0		0.138516	0.315302	0.0315081			ENSG00000081138.13_CDH7	0.00458333	0.00261111	0	0.000125		4.84688	#NUM!	0		0.190298	0.315302	0.0301625
ENSG00000081148.11_IMPG2	2.57659e-07	3.09118e-07	3.69032e-07	1.32639e-07		1.09528	1.47624	-0.380967		0.00139814	0.000207223	0.0649382			ENSG00000081148.11_IMPG2	0.064	0.0778056	0.0939583	0.03195		1.15003	1.55621	-0.406179		0.125562	0.0190863	0.000868771
ENSG00000081154.11_PCNP	3.39816e-05	3.91015e-05	3.13135e-05	2.82085e-05		0.373411	0.150657	0.222755		0.000132591	0.0358279	0.346371			ENSG00000081154.11_PCNP	12.3635	14.4333	11.2861	10.0664		0.412507	0.164992	0.247515		4.09964e-05	3.09288e-06	0.0624797
ENSG00000081177.18_EXD2	5.537e-06	5.43161e-06	5.7301e-06	5.41552e-06		0.0182096	0.0814605	-0.0632509		0.493672	0.627738	0.517585			ENSG00000081177.18_EXD2	1.71407	1.67663	1.7788	1.67262		0.0194667	0.088792	-0.0693252		2.19736e-05	0.000865931	0.0788793
ENSG00000081181.7_ARG2	2.75187e-06	1.4515e-06	1.4655e-06	1.3621e-06		0.625711	0.105562	0.52015		0.190867	0.574724	0.161946			ENSG00000081181.7_ARG2	0.813028	0.413333	0.426875	0.38055		0.688226	0.165728	0.522498		0.942642	0.0269633	0.0290116
ENSG00000081189.15_MEF2C	1.12026e-05	2.21817e-05	8.24264e-06	1.57142e-05		0.0871018	-0.930894	1.018		0.435657	0.000831985	0.00136748			ENSG00000081189.15_MEF2C	3.68497	7.95743	2.64599	5.3568		0.119945	-1.01756	1.13751		0.00113662	3.09288e-06	2.74241e-05
ENSG00000081237.18_PTPRC	2.31427e-05	4.24525e-05	2.19611e-05	1.96747e-05		0.737249	0.158612	0.578637		0.356195	0.282934	0.950179			ENSG00000081237.18_PTPRC	8.15847	16.6051	7.67497	6.79725		0.865199	0.17521	0.689989		0.0135003	3.09288e-06	0.346371
ENSG00000081248.10_CACNA1S	4.63349e-09	4.87151e-09	0	8.33067e-09		-0.809745	#NUM!	0		1	0.315302	0.260375			ENSG00000081248.10_CACNA1S	0.00102778	0.00108333	0	0.001925		-0.866856	#NUM!	0		1	0.315302	0.260091
ENSG00000081277.12_PKP1	1.33646e-07	2.31197e-07	1.44774e-08	4.86901e-08		1.90558	-1.74982	3.6554		0.0114282	0.0283193	0.000190386			ENSG00000081277.12_PKP1	0.0321111	0.0589167	0.0035	0.011475		1.98781	-1.71307	3.70088		0.0775091	0.00943646	3.18914e-05
ENSG00000081307.12_UBA5	1.95304e-05	2.03859e-05	2.08545e-05	1.7168e-05		0.217259	0.280641	-0.0633821		0.0156402	0.0358279	0.266513			ENSG00000081307.12_UBA5	6.73676	7.06058	7.23599	5.85438		0.236804	0.305675	-0.0688713		2.71128e-05	8.69382e-05	0.203984
ENSG00000081320.10_STK17B	8.39165e-06	1.12331e-05	4.50734e-06	7.65465e-06		0.358268	-0.764061	1.12233		0.654352	0.0011289	4.65008e-05			ENSG00000081320.10_STK17B	2.7035	3.73936	1.37786	2.43759		0.402247	-0.82302	1.22527		0.0328507	8.65386e-05	1.42081e-05
ENSG00000081377.16_CDC14B	1.22921e-05	1.21732e-05	2.441e-05	2.80755e-05		-1.19858	-0.201839	-0.996737		1.52403e-07	0.107202	2.31232e-08			ENSG00000081377.16_CDC14B	4.06701	4.02451	8.61889	10.0164		-1.30788	-0.216789	-1.09109		1.52403e-07	0.00013918	0.00149653
ENSG00000081386.12_ZNF510	4.78406e-06	4.93985e-06	5.43255e-06	6.52892e-06		-0.425306	-0.265215	-0.160092		0.000369882	0.0691507	0.0346271			ENSG00000081386.12_ZNF510	1.46303	1.51489	1.6813	2.04868		-0.460388	-0.285112	-0.175276		3.04806e-07	3.09288e-06	0.391305
ENSG00000081479.12_LRP2	1.49366e-07	2.50437e-07	7.91341e-07	7.81878e-07		-1.96765	0.0173563	-1.98501		0.0180558	0.62083	0.0234609			ENSG00000081479.12_LRP2	0.0362778	0.0631389	0.220042	0.2138		-2.1047	0.0415149	-2.14622		0.000477846	0.0207192	0.370898
ENSG00000081665.13_ZNF506	8.28875e-06	1.05476e-05	7.84592e-06	7.51311e-06		0.326038	0.0625334	0.263505		0.132742	0.627738	0.28522			ENSG00000081665.13_ZNF506	2.6579	3.46832	2.49823	2.3849		0.361069	0.066977	0.294092		0.0144612	0.00025163	0.0262327
ENSG00000081692.12_JMJD4	5.99938e-06	5.61268e-06	7.36718e-06	8.71537e-06		-0.58601	-0.242449	-0.343561		0.000590714	0.180194	0.0430606			ENSG00000081692.12_JMJD4	1.86999	1.73774	2.3361	2.80726		-0.638076	-0.265059	-0.373016		1.77243e-05	0.000324842	0.581964
ENSG00000081721.11_DUSP12	6.66632e-06	8.34058e-06	6.23839e-06	8.23794e-06		-0.13473	-0.40111	0.26638		0.190867	0.02058	0.146098			ENSG00000081721.11_DUSP12	2.09546	2.67096	1.95243	2.63623		-0.145568	-0.433205	0.287636		3.72432e-05	8.69382e-05	0.000559437
ENSG00000081760.16_AACS	4.64936e-06	4.65094e-06	2.79631e-06	1.74924e-06		1.41055	0.676796	0.733754		1.52403e-07	0.254303	0.0022777			ENSG00000081760.16_AACS	1.41981	1.42133	0.832865	0.495025		1.5209	0.750581	0.770316		0.000137705	0.0924049	0.00149288
ENSG00000081791.8_KIAA0141	2.70745e-05	2.75251e-05	2.66198e-05	3.04227e-05		-0.156257	-0.192645	0.0363887		0.00139814	0.02058	0.346371			ENSG00000081791.8_KIAA0141	9.62394	9.79763	9.441	10.9395		-0.171882	-0.21253	0.0406482		1.52403e-07	3.09288e-06	0.397128
ENSG00000081800.8_SLC13A1	5.15458e-08	1.09413e-07	0	2.60853e-10		8.26923	#NUM!	0		0.0133088	0.315302	0.00268412			ENSG00000081800.8_SLC13A1	0.0121111	0.0271389	0	5e-05		8.61655	#NUM!	0		0.0175503	0.315302	0.00264251
ENSG00000081803.15_CADPS2	1.00465e-05	1.01303e-05	9.21078e-06	8.33812e-06		0.274903	0.143601	0.131302		0.0156402	0.456151	0.304764			ENSG00000081803.15_CADPS2	3.27297	3.29881	2.98808	2.67073		0.299052	0.161989	0.137063		0.00272601	8.69382e-05	0.00268125
ENSG00000081818.3_PCDHB4	4.2707e-07	4.1738e-07	2.694e-07	3.55046e-07		0.250007	-0.398256	0.648263		0.620606	0.306215	0.13799			ENSG00000081818.3_PCDHB4	0.109986	0.108667	0.0684688	0.090525		0.272253	-0.402871	0.675124		0.0341452	0.00018224	0.000352192
ENSG00000081842.17_PCDHA6	1.34763e-07	1.67179e-07	5.86759e-08	7.34314e-08		1.0398	-0.323628	1.36343		0.0256993	0.0592383	0.00131189			ENSG00000081842.17_PCDHA6	0.0323889	0.0411667	0.014875	0.017675		1.05712	-0.248821	1.30594		0.732569	0.0175143	0.000198392
ENSG00000081853.14_PCDHGA2	7.39709e-07	5.48052e-07	7.06873e-07	9.93083e-07		-0.625121	-0.490464	-0.134657		0.00517682	0.0503243	1			ENSG00000081853.14_PCDHGA2	0.197181	0.143375	0.18801	0.2705		-0.667738	-0.524816	-0.142922		4.3767e-05	0.000168075	0.0978379
ENSG00000081870.11_HSPB11	1.61579e-05	1.68589e-05	1.75871e-05	1.77664e-05		-0.105947	-0.01463	-0.0913175		0.190867	0.92287	0.134493			ENSG00000081870.11_HSPB11	5.48053	5.73881	6.01542	6.07498		-0.114963	-0.0142138	-0.10075		6.09612e-07	3.09288e-06	0.932519
ENSG00000081913.13_PHLPP1	5.95002e-06	6.05491e-06	1.28534e-05	1.81186e-05		-1.59384	-0.495322	-1.09852		1.52403e-07	0.00201347	1.04054e-06			ENSG00000081913.13_PHLPP1	1.85713	1.89121	4.27481	6.21516		-1.72954	-0.539931	-1.18961		1.76775e-05	3.09288e-06	0.00214164
ENSG00000081923.11_ATP8B1	1.2993e-05	1.44815e-05	1.3088e-05	8.98739e-06		0.612117	0.542269	0.0698477		0.000289413	0.00151861	0.231598			ENSG00000081923.11_ATP8B1	4.32665	4.87606	4.36143	2.89615		0.667922	0.590664	0.0772582		0.502004	0.00895699	0.0346271
ENSG00000081985.10_IL12RB2	5.73079e-07	7.92082e-07	8.92243e-07	1.0793e-06		-0.661031	-0.274594	-0.386437		0.000919447	0.282934	0.0948657			ENSG00000081985.10_IL12RB2	0.150111	0.213639	0.241562	0.29555		-0.700455	-0.291006	-0.409449		0.000238846	0.00399077	0.350499
ENSG00000082014.16_SMARCD3	8.17984e-06	9.92666e-06	5.1104e-06	4.73122e-06		0.936225	0.111224	0.825		1.47831e-05	0.722343	0.000192639			ENSG00000082014.16_SMARCD3	2.61511	3.23586	1.58003	1.45055		1.01208	0.123353	0.888723		0.171674	0.00714456	2.0834e-05
ENSG00000082068.8_WDR70	1.0633e-05	1.10289e-05	1.14332e-05	1.21349e-05		-0.164007	-0.0859433	-0.078064		0.057264	0.346279	0.602069			ENSG00000082068.8_WDR70	3.47465	3.61628	3.76181	4.01242		-0.178499	-0.0930465	-0.085453		1.77243e-05	0.000207223	0.0540566
ENSG00000082074.15_FYB	1.01834e-05	1.51017e-05	8.4969e-06	8.64483e-06		0.548376	-0.0249015	0.573278		0.120528	0.92287	0.158429			ENSG00000082074.15_FYB	3.32469	5.22093	2.7277	2.77695		0.621685	-0.0258173	0.647502		0.022685	8.65386e-05	0.00372974
ENSG00000082126.17_MPP4	1.35852e-07	1.16118e-07	1.92067e-07	1.35809e-07		-0.108327	0.500036	-0.608362		0.754981	1	0.94868			ENSG00000082126.17_MPP4	0.0328333	0.02825	0.0489479	0.032625		-0.0951991	0.58527	-0.680469		0.0427667	0.00425194	0.167465
ENSG00000082146.12_STRADB	2.8134e-05	2.78532e-05	4.24262e-05	4.86867e-05		-0.798431	-0.198572	-0.599858		6.09612e-07	0.107202	0.000122877			ENSG00000082146.12_STRADB	10.0614	9.95818	15.7801	18.3414		-0.873692	-0.216998	-0.656694		1.76775e-05	3.09288e-06	0.00185049
ENSG00000082153.17_BZW1	9.58623e-05	8.74053e-05	7.70235e-05	0.000130671		-0.511989	-0.76257	0.250581		1.0211e-05	3.71146e-05	0.113367			ENSG00000082153.17_BZW1	38.821	34.9958	30.5167	54.7871		-0.569888	-0.844238	0.274349		1.77243e-05	3.09288e-06	0.340789
ENSG00000082175.14_PGR	7.06534e-07	6.40297e-07	6.15711e-07	5.94217e-07		0.180508	0.0512644	0.129244		0.688786	0.582414	1			ENSG00000082175.14_PGR	0.188264	0.172208	0.162833	0.155838		0.209846	0.0633536	0.146492		0.00367102	0.00118325	0.00701188
ENSG00000082196.20_C1QTNF3	4.9768e-06	5.64938e-06	5.17895e-06	4.08988e-06		0.377494	0.340603	0.0368902		0.132742	0.254303	0.851285			ENSG00000082196.20_C1QTNF3	1.53319	1.75762	1.61047	1.23675		0.411893	0.380927	0.0309662		0.0440073	0.00560253	0.0903559
ENSG00000082212.12_ME2	1.26029e-05	1.38412e-05	1.08351e-05	1.09787e-05		0.268239	-0.0189976	0.287236		0.0156402	0.87176	0.1038			ENSG00000082212.12_ME2	4.18517	4.632	3.56263	3.59865		0.292859	-0.0145152	0.307374		0.00251571	3.09288e-06	0.000346806
ENSG00000082213.17_C5orf22	7.49691e-06	8.2277e-06	7.65708e-06	8.04571e-06		-0.0332681	-0.0714264	0.0381583		0.555432	0.582414	0.983383			ENSG00000082213.17_C5orf22	2.37831	2.63321	2.44065	2.56838		-0.0356094	-0.0735929	0.0379835		9.30014e-05	3.09288e-06	0.0221947
ENSG00000082258.12_CCNT2	2.07889e-05	2.57167e-05	1.77153e-05	2.10699e-05		0.142224	-0.250183	0.392407		0.207851	0.0137695	0.00136748			ENSG00000082258.12_CCNT2	7.21181	9.13769	6.0643	7.31724		0.159876	-0.270957	0.430833		1.0211e-05	3.09288e-06	0.00051713
ENSG00000082269.16_FAM135A	1.09678e-05	1.12917e-05	6.80073e-06	5.57068e-06		0.998494	0.287837	0.710658		6.85813e-06	0.02058	4.65008e-05			ENSG00000082269.16_FAM135A	3.59985	3.73404	2.13956	1.72511		1.08789	0.310625	0.777263		0.088694	0.00025163	4.38723e-05
ENSG00000082293.12_COL19A1	1.28495e-07	5.23893e-08	3.44048e-07	1.31548e-07		-0.540527	1.38702	-1.92755		0.0233877	1	0.308667			ENSG00000082293.12_COL19A1	0.0328889	0.0124167	0.0919167	0.0314875		-0.475091	1.54555	-2.02064		0.000895809	0.0354892	0.716689
ENSG00000082397.17_EPB41L3	7.36557e-06	6.28684e-06	6.56279e-06	6.96118e-06		-0.0282475	-0.0850211	0.0567736		0.408141	0.202967	0.917057			ENSG00000082397.17_EPB41L3	2.34022	1.97262	2.07172	2.19607		-0.0262867	-0.0840992	0.0578125		0.000352942	0.00025163	0.0210025
ENSG00000082438.15_COBLL1	2.72597e-05	2.7315e-05	7.2374e-05	8.52361e-05		-1.64323	-0.235993	-1.40724		1.52403e-07	0.140237	1.61862e-07			ENSG00000082438.15_COBLL1	9.75535	9.7714	28.4477	34.0748		-1.80325	-0.260395	-1.54286		1.52403e-07	3.09288e-06	2.77478e-07
ENSG00000082458.11_DLG3	2.62385e-06	2.64642e-06	1.79402e-06	3.34637e-06		-0.344721	-0.899405	0.554684		0.190867	0.00264751	0.021805			ENSG00000082458.11_DLG3	0.767667	0.775556	0.511375	0.999587		-0.373459	-0.966951	0.593492		0.000937136	0.00025163	0.00199467
ENSG00000082482.13_KCNK2	5.37821e-08	1.62842e-07	8.47543e-08	6.37129e-08		0.765539	0.411701	0.353838		0.317578	0.971897	0.483947			ENSG00000082482.13_KCNK2	0.0125278	0.0413472	0.0207917	0.0154875		0.798512	0.424901	0.373611		0.731873	0.147835	0.0778009
ENSG00000082497.11_SERTAD4	2.2186e-07	4.45013e-07	1.32525e-07	1.79088e-07		0.896742	-0.434402	1.33114		0.388054	0.19927	0.0661234			ENSG00000082497.11_SERTAD4	0.0554167	0.122222	0.0335	0.04505		0.979348	-0.427366	1.40671		0.716498	0.00149036	0.000127254
ENSG00000082512.14_TRAF5	3.76749e-06	5.20349e-06	1.77083e-06	2.81084e-06		0.674265	-0.666574	1.34084		7.5287e-05	0.00030001	2.31232e-08			ENSG00000082512.14_TRAF5	1.13003	1.60825	0.502823	0.824925		0.730934	-0.714213	1.44515		0.648442	8.57436e-05	5.33043e-06
ENSG00000082515.17_MRPL22	1.59712e-05	1.44433e-05	1.70103e-05	1.66074e-05		-0.127064	0.0345843	-0.161648		0.308478	1	0.304764			ENSG00000082515.17_MRPL22	5.42022	4.85278	5.81687	5.65439		-0.138585	0.0408735	-0.179459		1.82883e-06	0.000114101	0.932511
ENSG00000082516.8_GEMIN5	4.4292e-06	4.86204e-06	5.05253e-06	5.86245e-06		-0.335633	-0.214498	-0.121135		0.000590714	0.0691507	0.158429			ENSG00000082516.8_GEMIN5	1.34692	1.48878	1.55038	1.82273		-0.362395	-0.23348	-0.128915		1.77243e-05	8.57436e-05	0.227314
ENSG00000082556.10_OPRK1	3.43471e-09	4.45176e-08	1.52343e-07	1.12102e-07		-2.22514	0.442514	-2.66765		0.0275683	0.786976	0.0199371			ENSG00000082556.10_OPRK1	0.00075	0.0106111	0.0380417	0.0279875		-2.30068	0.442798	-2.74348		0.0103537	0.394725	0.0521138
ENSG00000082641.15_NFE2L1	4.3349e-05	4.03988e-05	4.1811e-05	5.88688e-05		-0.491453	-0.493621	0.00216833		6.85813e-06	0.000429911	0.439492			ENSG00000082641.15_NFE2L1	16.1373	14.9599	15.556	22.6114		-0.54027	-0.539579	-0.000691222		1.52403e-07	8.69382e-05	0.718852
ENSG00000082684.14_SEMA5B	4.09061e-07	7.13221e-07	4.9403e-07	4.73341e-07		0.245482	0.0617169	0.183765		0.524107	0.627738	0.983383			ENSG00000082684.14_SEMA5B	0.105333	0.191931	0.128042	0.123725		0.264607	0.0494763	0.215131		0.202949	0.00599433	0.0537358
[truncated: 56,697 more rows]

## Sheet: 1B Menhinick
HC	ASH	AH
31.12	21.94	28.63
31.62	22.11	29.46
[truncated: 16 more rows]

## Sheet: 1C Brillouin
HC	ASH	AH
[truncated: 18 more rows]

## Sheet: 1D Shannin index
HC	ASH	AH
[truncated: 18 more rows]

[truncated: 26 more sheets: 1E Equitability, 1F Evenness, 1G Dominance, 2B Rank abundance, 3A Volcano DEG ASH, 3B Volcano DSD ASH, 3C VENNS ASH_HC, 3D Volcano DEG AH, 3E Volcano DSD AH, 3F VENNS AH_HC, 3G Volcano DEG AH vs ASH, 3H Volcano DSD AH vs ASH, 3I VENNS AH_ASH, 3J Prevalance ASH vs AH, 3K Prevalance AH vs HC, 3L Prevalance AH vs ASH, 4A ASH vs HC DEG ex, 4B ASH vs HC DSD Ex, 4C ASH vs HC Common, 4D AH vs HC DEG ex …]
